# Supplementary material for: Assessing the extent and public health impact of bat predation by domestic animals using data from a rabies passive surveillance program
Source: PLOS Glob Public Health. 2022 May 11;2(5):e0000357. doi: 10.1371/journal.pgph.0000357 (PMC10021327; doi:10.1371/journal.pgph.0000357)
Supplement: S1 Data — (XLSX) [file pgph.0000357.s001.xlsx]

## Sheet: ReadMe
S1 Table: Raw dataset for bats submitted for rabies testing to the Canadian Food Inspection Agency's Centre of Expertise for Rabies from 2014 to 2020
recID	record identifier
bat.sps4	bat species code
rabies.ctg	rabies test result - P (positive), N (negative), U (unfit)
city	city of bat submission
prov	province of bat submission
exposed group	CAT.C (confirmed outdoor cat), CAT.I (confirmed indoor cat), CAT.U (cat unknown lifestyle), DOG (dog), EQU (equine), Human, OLS: other livestock, OTP: other pet, RAC: Raccoon, CAP: Caprine
date.rec	date sample received
Season	season received

## Sheet: ms.data
recID	bat.sps4	rabies.ctg	city	prov	exposed group	date.rec	Season
cfia.001	EPFU	N	OTTAWA	ON	Human	02-01-2014	Winter
cfia.002	EPFU	N	HAMILTON	ON	CAT.U	03-01-2014	Winter
cfia.003	EPFU	N	CAMBRIDGE	ON	Human	03-01-2014	Winter
cfia.004	EPFU	N	LONDON	ON	CAT.U	03-01-2014	Winter
cfia.005	EPFU	N	BARRIE	ON	CAT.U	07-01-2014	Winter
cfia.006	EPFU	N	FORT ERIE	ON	Human	07-01-2014	Winter
cfia.007	EPFU	N	PETERBOROUGH COUNTY	ON	Human	07-01-2014	Winter
cfia.008	EPFU	N	PRINCE EDWARD COUNTY	ON	Human	08-01-2014	Winter
cfia.009	EPFU	N	WELLINGTON COUNTY	ON	Human	08-01-2014	Winter
cfia.010	EPFU	N	HAMILTON	ON	Human	08-01-2014	Winter
cfia.011	EPFU	N	LAMBTON COUNTY	ON	DOG	08-01-2014	Winter
cfia.012	EPFU	N	DOLLARD-DES-ORMEAUX	QC	DOG	08-01-2014	Winter
cfia.013	EPFU	N	LONDON	ON	Human	09-01-2014	Winter
cfia.014	EPFU	N	MIDDLESEX COUNTY	ON	Human	09-01-2014	Winter
cfia.015	EPFU	N	RICHMOND HILL	ON	Human	09-01-2014	Winter
cfia.016	EPFU	N	BARRIE	ON	Human	10-01-2014	Winter
cfia.017	EPFU	N	CAMBRIDGE	ON	Human	10-01-2014	Winter
cfia.018	EPFU	N	BRAMPTON	ON	Human	10-01-2014	Winter
cfia.019	EPFU	N	MILTON	ON	Human	10-01-2014	Winter
cfia.020	EPFU	N	PETROLIA	ON	CAT.U	10-01-2014	Winter
cfia.021	EPFU	N	ROCKLAND	ON	CAT.U	10-01-2014	Winter
cfia.022	EPFU	N	EMMA LAKE	SK	CAT.U	13-01-2014	Winter
cfia.023	EPFU	N	OAKVILLE	ON	Human	14-01-2014	Winter
cfia.024	EPFU	N	PETROLIA	ON	DOG	14-01-2014	Winter
cfia.025	EPFU	N	LAMBTON COUNTY	ON	Human	14-01-2014	Winter
cfia.026	EPFU	N	LES MASKOUTAINS	QC	Human	14-01-2014	Winter
cfia.027	EPFU	N	ALLISTON	ON	CAT.U	15-01-2014	Winter
cfia.028	EPFU	N	CAMBRIDGE	ON	CAT.U	15-01-2014	Winter
cfia.029	EPFU	N	HAMILTON	ON	Human	15-01-2014	Winter
cfia.030	EPFU	N	BRANTFORD	ON	Human	15-01-2014	Winter
cfia.031	EPFU	P	LONDON	ON	Human	15-01-2014	Winter
cfia.032	EPFU	N	CARIGNAN	QC	Human	15-01-2014	Winter
cfia.033	EPFU	N	OAKVILLE	ON	DOG	17-01-2014	Winter
cfia.034	EPFU	N	EDSON	AB	Human	21-01-2014	Winter
cfia.035	EPFU	N	LONDON AIRPORT	ON	Human	21-01-2014	Winter
cfia.036	EPFU	N	OTTAWA	ON	Human	21-01-2014	Winter
cfia.037	EPFU	N	GREY COUNTY	ON	DOG	21-01-2014	Winter
cfia.038	EPFU	N	BLENHEIM	ON	Human	21-01-2014	Winter
cfia.039	EPFU	N	CARDINAL	ON	Human	22-01-2014	Winter
cfia.040	EPFU	N	YORK REGIONAL MUNICIPALITY	ON	Human	22-01-2014	Winter
cfia.041	EPFU	N	HASTINGS COUNTY	ON	Human	23-01-2014	Winter
cfia.042	EPFU	N	SAINT-JACQUES-LE-MINEUR	QC	Human	23-01-2014	Winter
cfia.043	EPFU	N	LASALLE	QC	CAT.U	24-01-2014	Winter
cfia.044	EPFU	N	WHITBY	ON	Human	24-01-2014	Winter
cfia.045	EPFU	N	FONTHILL	ON	Human	25-01-2014	Winter
cfia.046	EPFU	N	FONTHILL	ON	Human	25-01-2014	Winter
cfia.047	EPFU	N	ARTHUR	ON	CAT.U	28-01-2014	Winter
cfia.048	EPFU	N	LONDON	ON	Human	28-01-2014	Winter
cfia.049	EPFU	N	DOLLARD-DES-ORMEAUX	QC	CAT.U	29-01-2014	Winter
cfia.050	EPFU	N	INWOOD	ON	CAT.C	29-01-2014	Winter
cfia.051	EPFU	N	YORK REGIONAL MUNICIPALITY	ON	Human	29-01-2014	Winter
cfia.052	EPFU	N	YORK REGIONAL MUNICIPALITY	ON	Human	29-01-2014	Winter
cfia.053	EPFU	N	PETROLIA	ON	CAT.U	29-01-2014	Winter
cfia.054	EPFU	N	HAMILTON	ON	Human	30-01-2014	Winter
cfia.055	EPFU	N	MISSISSAUGA	ON	Human	31-01-2014	Winter
cfia.056	EPFU	N	OTTAWA	ON	Human	31-01-2014	Winter
cfia.057	EPFU	N	CHATHAM	ON	Human	03-02-2014	Winter
cfia.058	EPFU	N	HAMILTON	ON	CAT.U	04-02-2014	Winter
cfia.059	EPFU	N	OTTAWA	ON	Human	04-02-2014	Winter
cfia.060	EPFU	N	MISSISSAUGA	ON	Human	04-02-2014	Winter
cfia.061	EPFU	N	WHITBY	ON	DOG	04-02-2014	Winter
cfia.062	EPFU	N	TILLSONBURG	ON	Human	04-02-2014	Winter
cfia.063	EPFU	N	YORK REGIONAL MUNICIPALITY	ON	Human	05-02-2014	Winter
cfia.064	EPFU	N	OTTAWA	ON	Human	05-02-2014	Winter
cfia.065	EPFU	N	FRONTENAC COUNTY	ON	CAT.U	07-02-2014	Winter
cfia.066	EPFU	N	NIAGARA FALLS	ON	Human	11-02-2014	Winter
cfia.067	EPFU	N	RICHMOND HILL	ON	Human	11-02-2014	Winter
cfia.068	EPFU	N	YORK REGIONAL MUNICIPALITY	ON	Human	11-02-2014	Winter
cfia.069	EPFU	N	MISSISSAUGA	ON	Human	12-02-2014	Winter
cfia.070	EPFU	N	PORT COLBORNE	ON	Human	12-02-2014	Winter
cfia.071	EPFU	N	MISSISSAUGA	ON	CAT.U	12-02-2014	Winter
cfia.072	EPFU	N	WELLAND	ON	Human	14-02-2014	Winter
cfia.073	EPFU	N	ARKONA	ON	CAT.U	19-02-2014	Winter
cfia.074	EPFU	N	BURLINGTON	ON	Human	19-02-2014	Winter
cfia.075	EPFU	N	WATFORD	ON	CAT.U	19-02-2014	Winter
cfia.076	EPFU	N	BEACHVILLE	ON	CAT.U	20-02-2014	Winter
cfia.077	EPFU	N	CAYUGA	ON	CAT.U	20-02-2014	Winter
cfia.078	EPFU	N	BARRIE	ON	Human	20-02-2014	Winter
cfia.079	EPFU	N	LONDON	ON	Human	20-02-2014	Winter
cfia.080	EPFU	N	OTTAWA	ON	Human	20-02-2014	Winter
cfia.081	EPFU	N	BRAMPTON	ON	Human	21-02-2014	Winter
cfia.082	EPFU	N	KITCHENER	ON	Human	25-02-2014	Winter
cfia.083	LANO	N	TORONTO	ON	Human	25-02-2014	Winter
cfia.084	EPFU	N	BEAMSVILLE	ON	Human	25-02-2014	Winter
cfia.085	EPFU	N	ST. CATHARINES	ON	Human	25-02-2014	Winter
cfia.086	EPFU	N	FOREST	ON	CAT.U	26-02-2014	Winter
cfia.087	EPFU	N	NIAGARA FALLS	ON	Human	26-02-2014	Winter
cfia.088	EPFU	N	JOLIETTE	QC	Human	26-02-2014	Winter
cfia.089	EPFU	N	WATERLOO	ON	Human	04-03-2014	Spring
cfia.090	EPFU	N	LONDON	ON	Human	04-03-2014	Spring
cfia.091	EPFU	N	NIAGARA FALLS	ON	Human	04-03-2014	Spring
cfia.092	EPFU	N	WELLINGTON COUNTY	ON	DOG	04-03-2014	Spring
cfia.093	EPFU	P	SASKATOON	SK	Human	04-03-2014	Spring
cfia.094	EPFU	P	SASKATOON	SK	Human	04-03-2014	Spring
cfia.095	EPFU	N	STOUFFVILLE	ON	Human	05-03-2014	Spring
cfia.096	EPFU	N	NIAGARA	ON	CAT.U	05-03-2014	Spring
cfia.097	EPFU	N	OTTAWA	ON	Human	06-03-2014	Spring
cfia.098	EPFU	N	LONDON	ON	CAT.U	06-03-2014	Spring
cfia.099	EPFU	N	HAMILTON	ON	Human	07-03-2014	Spring
cfia.100	EPFU	N	THOROLD	ON	Human	07-03-2014	Spring
cfia.1000	EPFU	N	TRENTON	ON	Human	12-08-2015	Summer
cfia.1001	EPFU	N	SARNIA	ON	Human	12-08-2015	Summer
cfia.1002	EPFU	N	STRATFORD	ON	Human	12-08-2015	Summer
cfia.1003	EPFU	N	MISSISSAUGA	ON	Human	12-08-2015	Summer
cfia.1004	EPFU	N	MISSISSAUGA	ON	Human	12-08-2015	Summer
cfia.1005	EPFU	N	RAMA	ON	Human	12-08-2015	Summer
cfia.1006	MYLU	N	NEW SAREPTA	AB	CAT.C	12-08-2015	Summer
cfia.1007	EPFU	N	NIAGARA FALLS	ON	CAT.U	12-08-2015	Summer
cfia.1008	EPFU	U	STONY PLAIN	AB	CAT.C	12-08-2015	Summer
cfia.1009	EPFU	P	DORVAL	QC	Human	12-08-2015	Summer
cfia.101	EPFU	N	OTTAWA	ON	Human	10-03-2014	Spring
cfia.1010	MYLU	N	SPRUCE GROVE	AB	Human	13-08-2015	Summer
cfia.1011	MYLU	N	PINE LAKE	AB	Human	13-08-2015	Summer
cfia.1012	MYLU	P	ERRINGTON	BC	CAT.C	13-08-2015	Summer
cfia.1013	MYLU	N	GRANDE PRAIRIE	AB	CAT.C	13-08-2015	Summer
cfia.1014	EPFU	N	BRANTFORD	ON	Human	13-08-2015	Summer
cfia.1015	EPFU	N	GLENCOE	ON	Human	13-08-2015	Summer
cfia.1016	EPFU	N	OTTERVILLE	ON	Human	13-08-2015	Summer
cfia.1017	EPFU	N	WINDSOR	ON	Human	13-08-2015	Summer
cfia.1018	EPFU	N	MONKTON	ON	CAT.U	13-08-2015	Summer
cfia.1019	MYLU	N	NELSON	BC	CAT.I	13-08-2015	Summer
cfia.102	EPFU	N	HAMILTON	ON	CAT.U	11-03-2014	Spring
cfia.1020	MYCA	N	PORT ALBERNI	BC	CAT.C	13-08-2015	Summer
cfia.1021	EPFU	N	REGINA	SK	CAT.U	13-08-2015	Summer
cfia.1022	EPFU	U	EAST END	SK	DOG	13-08-2015	Summer
cfia.1023	MYLU	N	MAPLE RIDGE	BC	Human	14-08-2015	Summer
cfia.1024	EPFU	N	HAGERSVILLE	ON	CAT.C	14-08-2015	Summer
cfia.1025	EPFU	N	LETHBRIDGE	AB	CAT.U	14-08-2015	Summer
cfia.1026	MYLU	N	MAPLE RIDGE	BC	CAT.C	14-08-2015	Summer
cfia.1027	EPFU	N	HAMILTON	ON	Human	14-08-2015	Summer
cfia.1028	EPFU	N	NORTH BAY	ON	Human	14-08-2015	Summer
cfia.1029	MYLU	N	VAL-DAVID (AMHERST)	QC	CAT.C	14-08-2015	Summer
cfia.103	EPFU	N	ST. CATHARINES	ON	Human	11-03-2014	Spring
cfia.1030	EPFU	P	LANGHAM	SK	Human	14-08-2015	Summer
cfia.1031	EPFU	N	LUMBY	BC	CAT.U	17-08-2015	Summer
cfia.1032	MYLU	N	RED DEER	AB	CAT.C	17-08-2015	Summer
cfia.1033	MYLU	N	RED DEER	AB	CAT.U	17-08-2015	Summer
cfia.1034	EPFU	N	SASKATOON	SK	CAT.U	17-08-2015	Summer
cfia.1035	MYLU	N	VICTORIA	BC	Human	18-08-2015	Summer
cfia.1036	MYLU	N	PORT COQUITLAM	BC	Human	18-08-2015	Summer
cfia.1037	EPFU	N	HAMILTON	ON	CAT.U	18-08-2015	Summer
cfia.1038	EPFU	U	UXBRIDGE	ON	Human	18-08-2015	Summer
cfia.1039	EPFU	N	TEETERVILLE	ON	Human	18-08-2015	Summer
cfia.104	EPFU	N	WELLAND	ON	Human	11-03-2014	Spring
cfia.1040	EPFU	N	WELLAND	ON	Human	18-08-2015	Summer
cfia.1041	LABO	U	ALLISTON	ON	Human	18-08-2015	Summer
cfia.1042	EPFU	N	WYEBRIDGE	ON	Human	18-08-2015	Summer
cfia.1043	EPFU	N	BRADFORD	ON	Human	18-08-2015	Summer
cfia.1044	EPFU	N	MIDHURST	ON	Human	18-08-2015	Summer
cfia.1045	EPFU	N	PICTON	ON	CAT.U	18-08-2015	Summer
cfia.1046	EPFU	N	REGINA	SK	CAT.U	18-08-2015	Summer
cfia.1047	EPFU	P	TROIS-RIVI_RES	QC	Human	18-08-2015	Summer
cfia.1048	EPFU	N	ST-CHRISTOPHE ARTHABASKA	QC	Human	18-08-2015	Summer
cfia.1049	EPFU	N	OUTREMONT	QC	Human	18-08-2015	Summer
cfia.105	EPFU	N	LONG SAULT	ON	Human	11-03-2014	Spring
cfia.1050	EPFU	N	TRENTON	ON	CAT.U	18-08-2015	Summer
cfia.1051	MYLU	N	MEDICINE HAT	AB	Human	19-08-2015	Summer
cfia.1052	EPFU	P	MEDICINE HAT	AB	Human	19-08-2015	Summer
cfia.1053	EPFU	N	BRANTFORD	ON	CAT.U	19-08-2015	Summer
cfia.1054	EPFU	N	CRANBROOK	BC	CAT.U	19-08-2015	Summer
cfia.1055	MYLU	N	LONGVIEW	AB	CAT.I	19-08-2015	Summer
cfia.1056	EPFU	N	OAKVILLE	ON	Human	19-08-2015	Summer
cfia.1057	EPFU	N	GODERICH	ON	Human	19-08-2015	Summer
cfia.1058	EPFU	N	CARDINAL	ON	Human	19-08-2015	Summer
cfia.1059	EPFU	N	LONDON	ON	Human	19-08-2015	Summer
cfia.106	EPFU	N	REPENTIGNY	QC	CAT.U	11-03-2014	Spring
cfia.1060	EPFU	N	WINCHESTER	ON	Human	19-08-2015	Summer
cfia.1061	EPFU	N	LINDSAY	ON	Human	19-08-2015	Summer
cfia.1062	EPFU	N	CAMPBELLFORD	ON	Human	19-08-2015	Summer
cfia.1063	EPFU	N	ROSLIN	ON	Human	19-08-2015	Summer
cfia.1064	EPFU	N	WOODSTOCK	ON	Human	19-08-2015	Summer
cfia.1065	EPFU	N	CALEDON	ON	DOG	19-08-2015	Summer
cfia.1066	EPFU	N	STRATFORD	ON	Human	19-08-2015	Summer
cfia.1067	EPFU	N	MITCHELL	ON	Human	19-08-2015	Summer
cfia.1068	EPFU	N	MINESING	ON	Human	19-08-2015	Summer
cfia.1069	EPFU	N	MIDHURST	ON	Human	19-08-2015	Summer
cfia.107	EPFU	N	WHITBY	ON	Human	12-03-2014	Spring
cfia.1070	EPFU	N	OTTAWA	ON	Human	19-08-2015	Summer
cfia.1071	EPFU	N	MIDLAND	ON	CAT.U	19-08-2015	Summer
cfia.1072	EPFU	N	ST. MARYS	ON	CAT.U	19-08-2015	Summer
cfia.1073	EPFU	N	OUTREMONT	QC	Human	19-08-2015	Summer
cfia.1074	EPFU	N	DRUMMONDVILLE	QC	Human	19-08-2015	Summer
cfia.1075	EPFU	N	REGINA	SK	Human	19-08-2015	Summer
cfia.1076	MYLU	N	GIBBONS	AB	DOG	20-08-2015	Summer
cfia.1077	EPFU	N	CHATHAM	ON	CAT.U	20-08-2015	Summer
cfia.1078	EPFU	N	HAMILTON	ON	CAT.U	20-08-2015	Summer
cfia.1079	EPFU	N	KITCHENER	ON	CAT.U	20-08-2015	Summer
cfia.108	EPFU	N	WHITBY	ON	Human	12-03-2014	Spring
cfia.1080	EPFU	N	LONDON	ON	CAT.U	20-08-2015	Summer
cfia.1081	EPFU	N	CHATHAM	ON	Human	20-08-2015	Summer
cfia.1082	EPFU	N	AYLMER	ON	Human	20-08-2015	Summer
cfia.1083	EPFU	N	SELBY	ON	Human	20-08-2015	Summer
cfia.1084	EPFU	N	MISSISSAUGA	ON	DOG	20-08-2015	Summer
cfia.1085	EPFU	N	BRAMPTON	ON	Human	20-08-2015	Summer
cfia.1086	EPFU	N	SARNIA	ON	CAT.U	20-08-2015	Summer
cfia.1087	EPFU	N	SARNIA	ON	CAT.U	20-08-2015	Summer
cfia.1088	MYLU	N	COCHRANE	AB	DOG	21-08-2015	Summer
cfia.1089	LABO	N	TABER	AB	CAT.U	21-08-2015	Summer
cfia.109	EPFU	N	NIAGARA FALLS	ON	CAT.U	12-03-2014	Spring
cfia.1090	MYLU	N	EDBERG	AB	CAT.C	21-08-2015	Summer
cfia.1091	EPFU	N	HAMILTON	ON	CAT.C	21-08-2015	Summer
cfia.1092	LABO	P	BEAUSEJOUR	MB	DOG	21-08-2015	Summer
cfia.1093	EPFU	N	LONDON	ON	Human	21-08-2015	Summer
cfia.1094	EPFU	P	FORT ERIE	ON	Human	21-08-2015	Summer
cfia.1095	EPFU	N	OTTAWA	ON	Human	21-08-2015	Summer
cfia.1096	EPFU	N	MARKHAM	ON	DOG	21-08-2015	Summer
cfia.1097	EPFU	N	PETERBOROUGH	ON	CAT.U	21-08-2015	Summer
cfia.1098	EPFU	N	REGINA	SK	CAT.U	21-08-2015	Summer
cfia.1099	EPFU	N	LAC-BROME	QC	Human	21-08-2015	Summer
cfia.110	EPFU	N	DOLLARD-DES-ORMEAUX	QC	Human	12-03-2014	Spring
cfia.1100	EPFU	N	SHERBROOKE	QC	Human	21-08-2015	Summer
cfia.1101	EPFU	N	TORONTO	ON	CAT.C	21-08-2015	Summer
cfia.1102	LANO	N	WAINWRIGHT	AB	CAT.U	21-08-2015	Summer
cfia.1103	LANO	N	BRANDON	MB	CAT.U	24-08-2015	Summer
cfia.1104	EPFU	N	OTTAWA	ON	Human	24-08-2015	Summer
cfia.1105	LANO	P	GREIG LAKE	SK	Human	24-08-2015	Summer
cfia.1106	EPFU	N	REGINA	SK	Human	24-08-2015	Summer
cfia.1107	MYLU	N	LETHBRIDGE	AB	Human	25-08-2015	Summer
cfia.1108	MYLU	N	LETHBRIDGE	AB	Human	25-08-2015	Summer
cfia.1109	EPFU	N	CALGARY	AB	Human	25-08-2015	Summer
cfia.111	EPFU	N	YORK REGIONAL MUNICIPALITY	ON	Human	14-03-2014	Spring
cfia.1110	EPFU	N	HAMILTON	ON	Human	25-08-2015	Summer
cfia.1111	EPFU	N	PORT DOVER	ON	Human	25-08-2015	Summer
cfia.1112	MYLU	U	THORNDALE	ON	Human	25-08-2015	Summer
cfia.1113	EPFU	N	LONDON	ON	Human	25-08-2015	Summer
cfia.1114	EPFU	P	QUÑBEC	QC	CAT.U	25-08-2015	Summer
cfia.1115	MYSE	N	SLAVE LAKE	AB	CAT.U	25-08-2015	Summer
cfia.1116	LANO	N	REGINA	SK	Human	25-08-2015	Summer
cfia.1117	EPFU	P	GABRIOLA ISLAND	BC	Human	26-08-2015	Summer
cfia.1118	LANO	P	CHILLIWACK	BC	Human	26-08-2015	Summer
cfia.1119	EPFU	N	SUNDERLAND	ON	Human	26-08-2015	Summer
cfia.112	EPFU	N	YORK REGIONAL MUNICIPALITY	ON	Human	14-03-2014	Spring
cfia.1120	EPFU	N	WHITBY	ON	Human	26-08-2015	Summer
cfia.1121	EPFU	N	HAMILTON	ON	Human	26-08-2015	Summer
cfia.1122	LANO	N	REGINA	SK	CAT.U	26-08-2015	Summer
cfia.1123	EPFU	N	MASCOUCHE	QC	Human	26-08-2015	Summer
cfia.1124	LANO	N	TORONTO	ON	CAT.U	26-08-2015	Summer
cfia.1125	MYLU	N	RED DEER	AB	Human	27-08-2015	Summer
cfia.1126	LANO	N	THREE HILLS	AB	Human	27-08-2015	Summer
cfia.1127	MYLU	N	CALGARY	AB	DOG	27-08-2015	Summer
cfia.1128	LANO	N	CALGARY	AB	CAT.C	27-08-2015	Summer
cfia.1129	MYLU	N	CLARENVILLE	NL	CAT.C	27-08-2015	Summer
cfia.113	EPFU	N	PERTH COUNTY	ON	Human	14-03-2014	Spring
cfia.1130	MYLU	N	CLARENVILLE	NL	CAT.U	27-08-2015	Summer
cfia.1131	MYLU	N	CLARENVILLE	NL	CAT.U	27-08-2015	Summer
cfia.1132	MYLU	N	CLARENVILLE	NL	CAT.U	27-08-2015	Summer
cfia.1133	MYLU	N	CLARENVILLE	NL	CAT.U	27-08-2015	Summer
cfia.1134	MYLU	N	PORT REXTON	NL	Human	27-08-2015	Summer
cfia.1135	MYLU	N	PORT REXTON	NL	Human	27-08-2015	Summer
cfia.1136	UNID	U	PORT REXTON	NL	Human	27-08-2015	Summer
cfia.1137	MYLU	N	KENORA	ON	Human	27-08-2015	Summer
cfia.1138	EPFU	N	BAYSVILLE	ON	Human	27-08-2015	Summer
cfia.1139	EPFU	N	SYDENHAM	ON	Human	27-08-2015	Summer
cfia.114	EPFU	N	MONTRÑAL	QC	Human	18-03-2014	Spring
cfia.1140	EPFU	N	WINDSOR	ON	Human	27-08-2015	Summer
cfia.1141	LANO	N	REGINA	SK	CAT.U	27-08-2015	Summer
cfia.1142	EPFU	P	SASKATOON	SK	CAT.U	27-08-2015	Summer
cfia.1143	MYYU	N	SQUAMISH	BC	CAT.I	27-08-2015	Summer
cfia.1144	EPFU	N	DESCHAILLONS-SUR-SAINT-LAURENT	QC	Human	27-08-2015	Summer
cfia.1145	EPFU	N	DESCHAILLONS-SUR-SAINT-LAURENT	QC	Human	27-08-2015	Summer
cfia.1146	MYEV	N	ABBOTSFORD	BC	CAT.C	28-08-2015	Summer
cfia.1147	MYLU	N	VICTORIA	BC	Human	28-08-2015	Summer
cfia.1148	MYLU	P	VICTORIA	BC	Human	28-08-2015	Summer
cfia.1149	EPFU	P	VANCOUVER	BC	Human	28-08-2015	Summer
cfia.115	MYCA	N	WHISTLER	BC	CAT.U	18-03-2014	Spring
cfia.1150	MYLU	N	ESTEVAN	SK	CAT.U	28-08-2015	Summer
cfia.1151	LANO	N	MEDICINE HAT	AB	CAT.C	28-08-2015	Summer
cfia.1152	MYLU	N	WASAGA BEACH	ON	Human	28-08-2015	Summer
cfia.1153	EPFU	N	PENDER ISLAND	BC	CAT.U	28-08-2015	Summer
cfia.1154	EPFU	P	WALDHEIM	SK	Human	31-08-2015	Summer
cfia.1155	MYLU	N	EDMONTON	AB	DOG	01-09-2015	Autumn
cfia.1156	LANO	N	LACOMBE	AB	CAT.I	01-09-2015	Autumn
cfia.1157	EPFU	N	LONDON	ON	Human	01-09-2015	Autumn
cfia.1158	MYYU	N	PARKSVILLE	BC	CAT.U	01-09-2015	Autumn
cfia.1159	MYEV	N	VICTORIA	BC	CAT.U	01-09-2015	Autumn
cfia.116	EPFU	N	OSHAWA	ON	CAT.U	20-03-2014	Spring
cfia.1160	LACI	N	BROOKS	AB	DOG	02-09-2015	Autumn
cfia.1161	EPFU	N	LONDON	ON	Human	02-09-2015	Autumn
cfia.1162	LANO	P	MADDEN	AB	DOG	03-09-2015	Autumn
cfia.1163	EPFU	N	MADDEN	AB	Human	03-09-2015	Autumn
cfia.1164	MYYU	N	CHILLIWACK	BC	CAT.C	03-09-2015	Autumn
cfia.1165	MYLU	N	CLARENVILLE	NL	CAT.U	03-09-2015	Autumn
cfia.1166	MYLU	U	CLARENVILLE	NL	CAT.U	03-09-2015	Autumn
cfia.1167	MYLU	N	CLARENVILLE	NL	CAT.U	03-09-2015	Autumn
cfia.1168	MYLU	N	CLARENVILLE	NL	CAT.U	03-09-2015	Autumn
cfia.1169	LANO	N	DUNMORE	AB	CAT.U	03-09-2015	Autumn
cfia.117	MYCA	N	CAMPBELL RIVER	BC	DOG	25-03-2014	Spring
cfia.1170	LANO	N	EDMONTON	AB	CAT.U	03-09-2015	Autumn
cfia.1171	MYLU	N	PARADISE	NL	Human	03-09-2015	Autumn
cfia.1172	MYLU	N	QUEEN'S COVE	NL	Human	03-09-2015	Autumn
cfia.1173	MYLU	N	CLARENVILLE	NL	DOG	03-09-2015	Autumn
cfia.1174	MYLU	N	MT. FOREST	ON	CAT.U	03-09-2015	Autumn
cfia.1175	MYLU	N	OLIVER	BC	CAT.U	03-09-2015	Autumn
cfia.1176	EPFU	N	REGINA	SK	CAT.U	03-09-2015	Autumn
cfia.1177	EPFU	N	REGINA	SK	CAT.U	03-09-2015	Autumn
cfia.1178	LANO	P	COCHRANE	AB	DOG	04-09-2015	Autumn
cfia.1179	MYLU	N	BARRHEAD	AB	CAT.C	04-09-2015	Autumn
cfia.118	EPFU	N	INGERSOLL	ON	CAT.U	25-03-2014	Spring
cfia.1180	LANO	U	CARMAN	MB	CAT.U	04-09-2015	Autumn
cfia.1181	EPFU	N	TORONTO	ON	Human	04-09-2015	Autumn
cfia.1182	MYKE	N	PORT HARDY	BC	CAT.U	04-09-2015	Autumn
cfia.1183	EPFU	N	WELLAND	ON	CAT.U	04-09-2015	Autumn
cfia.1184	MYLU	N	MEDICINE HAT	AB	CAT.C	09-09-2015	Autumn
cfia.1185	EPFU	N	WINDSOR	ON	DOG	09-09-2015	Autumn
cfia.1186	EPFU	N	FORT ERIE	ON	Human	09-09-2015	Autumn
cfia.1187	MYLU	N	ESTAIRE	ON	Human	09-09-2015	Autumn
cfia.1188	EPFU	N	TORONTO	ON	Human	09-09-2015	Autumn
cfia.1189	MYLU	N	PORT ALBERNI	BC	CAT.C	09-09-2015	Autumn
cfia.119	EPFU	N	LONDON	ON	DOG	25-03-2014	Spring
cfia.1190	EPFU	N	PRINCE ALBERT	SK	CAT.U	09-09-2015	Autumn
cfia.1191	MYLU	U	BROOKS	AB	Human	10-09-2015	Autumn
cfia.1192	LANO	N	TABER	AB	DOG	10-09-2015	Autumn
cfia.1193	MYCA	N	CAMPBELL RIVER	BC	CAT.U	10-09-2015	Autumn
cfia.1194	EPFU	N	LONDON	ON	CAT.U	10-09-2015	Autumn
cfia.1195	MYLU	N	MILLARVILLE	AB	DOG	11-09-2015	Autumn
cfia.1196	EPFU	N	WELLAND	ON	Human	11-09-2015	Autumn
cfia.1197	LANO	N	LETHBRIDGE	AB	CAT.U	14-09-2015	Autumn
cfia.1198	MYYU	N	NORTH VANCOUVER	BC	CAT.U	14-09-2015	Autumn
cfia.1199	LANO	P	SASKATOON	SK	Human	14-09-2015	Autumn
cfia.120	EPFU	N	PETERBOROUGH COUNTY	ON	Human	25-03-2014	Spring
cfia.1200	LANO	N	SASKATOON	SK	Human	14-09-2015	Autumn
cfia.1201	LANO	N	BROOKS	AB	DOG	15-09-2015	Autumn
cfia.1202	MYLU	N	SUNDRE	AB	Human	15-09-2015	Autumn
cfia.1203	MYEV	N	HARRISON HOT SPRINGS	BC	CAT.U	15-09-2015	Autumn
cfia.1204	MYLU	N	CANMORE	AB	DOG	17-09-2015	Autumn
cfia.1205	MYLU	N	CLARENVILLE	NL	CAT.U	17-09-2015	Autumn
cfia.1206	MYLU	U	CLARENVILLE	NL	CAT.U	17-09-2015	Autumn
cfia.1207	MYLU	N	CLARENVILLE	NL	CAT.U	17-09-2015	Autumn
cfia.1208	MYLU	P	GREIG LAKE	SK	CAT.U	17-09-2015	Autumn
cfia.1209	MYLU	N	CLARENVILLE	NL	DOG	17-09-2015	Autumn
cfia.121	EPFU	N	LAMBTON COUNTY	ON	Human	25-03-2014	Spring
cfia.1210	MYLU	N	CLARENVILLE	NL	DOG	17-09-2015	Autumn
cfia.1211	LANO	N	MEDICINE HAT	AB	DOG	18-09-2015	Autumn
cfia.1212	MYLU	P	VANCOUVER	BC	Human	18-09-2015	Autumn
cfia.1213	EPFU	N	MAIDSTONE	SK	Human	18-09-2015	Autumn
cfia.1214	LANO	N	GOODSOIL	SK	Human	21-09-2015	Autumn
cfia.1215	EPFU	P	SAINT-HYACINTHE	QC	Human	22-09-2015	Autumn
cfia.1216	LANO	N	EDMONTON	AB	CAT.U	23-09-2015	Autumn
cfia.1217	LANO	N	ST. ALBERT	AB	CAT.U	23-09-2015	Autumn
cfia.1218	LACI	N	SUMMERLAND	BC	DOG	24-09-2015	Autumn
cfia.1219	MYCA	N	QUALICUM BEACH	BC	CAT.C	24-09-2015	Autumn
cfia.122	EPFU	N	LAKESIDE	ON	Human	26-03-2014	Spring
cfia.1220	EPFU	P	GATINEAU	QC	CAT.C	25-09-2015	Autumn
cfia.1221	EPFU	P	VAL-DES-MONTS	QC	Human	25-09-2015	Autumn
cfia.1222	MYLU	N	EDMONTON	AB	CAT.U	29-09-2015	Autumn
cfia.1223	EPFU	N	ORILLIA	ON	Human	29-09-2015	Autumn
cfia.1224	MYYU	N	GANGES	BC	CAT.U	30-09-2015	Autumn
cfia.1225	MYEV	N	LANGLEY	BC	CAT.C	01-10-2015	Autumn
cfia.1226	EPFU	P	NIAGARA FALLS	ON	Human	01-10-2015	Autumn
cfia.1227	EPFU	N	SASKATOON	SK	CAT.U	01-10-2015	Autumn
cfia.1228	EPFU	P	MAIDSTONE	SK	Human	05-10-2015	Autumn
cfia.1229	LANO	N	RICHMOND	BC	Human	07-10-2015	Autumn
cfia.123	EPFU	N	LONDON	ON	Human	27-03-2014	Spring
cfia.1230	EPFU	N	LINCOLN	NB	Human	08-10-2015	Autumn
cfia.1231	MYCA	N	LADYSMITH	BC	CAT.C	08-10-2015	Autumn
cfia.1232	UNID	U	PROGRESS	BC	CAT.U	08-10-2015	Autumn
cfia.1233	MYLU	N	NORTH VANCOUVER	BC	CAT.U	09-10-2015	Autumn
cfia.1234	MYLU	N	PITT MEADOWS	BC	CAT.C	09-10-2015	Autumn
cfia.1235	LANO	N	CALGARY	AB	Human	15-10-2015	Autumn
cfia.1236	MYLU	U	RIDING MOUNTAIN NATIONAL PARK	MB	Human	15-10-2015	Autumn
cfia.1237	LACI	P	BRAMPTON	ON	Human	15-10-2015	Autumn
cfia.1238	LANO	N	COALDALE	AB	CAT.C	16-10-2015	Autumn
cfia.1239	LANO	N	COALDALE	AB	CAT.C	16-10-2015	Autumn
cfia.124	EPFU	N	SASKATOON	SK	Human	27-03-2014	Spring
cfia.1240	UNID	U	LACOMBE	AB	CAT.C	20-10-2015	Autumn
cfia.1241	EPFU	N	LETHBRIDGE	AB	CAT.U	20-10-2015	Autumn
cfia.1242	MYLU	N	VANCOUVER	BC	CAT.U	20-10-2015	Autumn
cfia.1243	UNID	U	KASLO	BC	DOG	21-10-2015	Autumn
cfia.1244	EPFU	P	MONTRÑAL ( STE-GENEVI_VE)	QC	Human	27-10-2015	Autumn
cfia.1245	EPFU	N	OTTAWA	ON	Human	02-11-2015	Autumn
cfia.1246	MYLU	N	NORGLENWOLD	AB	CAT.U	17-11-2015	Autumn
cfia.1247	EPFU	N	SIMCOE	ON	Human	26-11-2015	Autumn
cfia.1248	MYCI	P	DRUMHELLER	AB	Human	27-11-2015	Autumn
cfia.1249	LANO	N	VANCOUVER	BC	Human	01-12-2015	Winter
cfia.125	EPFU	N	GREY COUNTY	ON	CAT.U	01-04-2014	Spring
cfia.1250	EPFU	N	SEBRINGVILLE	ON	Human	01-12-2015	Winter
cfia.1251	EPFU	N	STOUFFVILLE	ON	Human	08-12-2015	Winter
cfia.1252	EPFU	N	OTTAWA	ON	Human	11-12-2015	Winter
cfia.1253	EPFU	N	SASKATOON	SK	CAT.U	11-12-2015	Winter
cfia.1254	EPFU	N	HAMILTON	ON	CAT.U	15-12-2015	Winter
cfia.1255	EPFU	N	BRANTFORD	ON	Human	15-12-2015	Winter
cfia.1256	EPFU	N	LONDON	ON	Human	15-12-2015	Winter
cfia.1257	EPFU	N	WATERLOO	ON	CAT.U	23-12-2015	Winter
cfia.1258	EPFU	N	CAMBRIDGE	ON	DOG	31-12-2015	Winter
cfia.1259	EPFU	N	LONDON	ON	Human	06-01-2016	Winter
cfia.126	EPFU	N	LONDON	ON	Human	01-04-2014	Spring
cfia.1260	EPFU	N	BARRIE	ON	Human	06-01-2016	Winter
cfia.1261	EPFU	P	FREDERICTON	NB	Human	07-01-2016	Winter
cfia.1262	EPFU	U	LONDON	ON	CAT.U	07-01-2016	Winter
cfia.1263	LANO	N	DELTA-TSAWWASSEN	BC	CAT.U	08-01-2016	Winter
cfia.1264	EPFU	N	MITCHELL	ON	CAT.U	08-01-2016	Winter
cfia.1265	EPFU	N	LÑVIS	QC	Human	08-01-2016	Winter
cfia.1266	EPFU	N	MISSISSAUGA	ON	Human	11-01-2016	Winter
cfia.1267	EPFU	N	MITCHELL	ON	CAT.U	12-01-2016	Winter
cfia.1268	EPFU	N	KINGSTON	ON	CAT.U	13-01-2016	Winter
cfia.1269	EPFU	P	LONDON	ON	CAT.U	13-01-2016	Winter
cfia.127	EPFU	N	WOODBRIDGE	ON	Human	01-04-2014	Spring
cfia.1270	EPFU	N	LONDON	ON	CAT.U	13-01-2016	Winter
cfia.1271	EPFU	N	HAMILTON	ON	DOG	13-01-2016	Winter
cfia.1272	EPFU	N	BRAMPTON	ON	Human	13-01-2016	Winter
cfia.1273	EPFU	N	PORT HOPE	ON	CAT.U	13-01-2016	Winter
cfia.1274	EPFU	N	KINGSVILLE	ON	DOG	14-01-2016	Winter
cfia.1275	EPFU	N	MILDMAY	ON	CAT.U	15-01-2016	Winter
cfia.1276	EPFU	N	BRAMPTON	ON	Human	15-01-2016	Winter
cfia.1277	EPFU	N	HAMILTON	ON	Human	19-01-2016	Winter
cfia.1278	LANO	N	PEACE RIVER	AB	CAT.C	19-01-2016	Winter
cfia.1279	EPFU	N	WATERLOO	ON	CAT.U	19-01-2016	Winter
cfia.128	MYCA	N	METCHOSIN	BC	CAT.U	01-04-2014	Spring
cfia.1280	EPFU	N	WOODBRIDGE	ON	DOG	20-01-2016	Winter
cfia.1281	EPFU	N	PORT FRANKS	ON	CAT.U	20-01-2016	Winter
cfia.1282	EPFU	N	SMITHS FALLS	ON	CAT.U	20-01-2016	Winter
cfia.1283	EPFU	N	TORONTO	ON	Human	22-01-2016	Winter
cfia.1284	EPFU	N	OWEN SOUND	ON	Human	22-01-2016	Winter
cfia.1285	EPFU	N	MONTRÑAL	QC	CAT.U	22-01-2016	Winter
cfia.1286	EPFU	N	QUEENSVILLE, EAST GWILLIMBURY	ON	Human	26-01-2016	Winter
cfia.1287	EPFU	N	KITCHENER	ON	Human	28-01-2016	Winter
cfia.1288	EPFU	N	NORTH BAY	ON	Human	29-01-2016	Winter
cfia.1289	EPFU	N	DESBORO	ON	Human	04-02-2016	Winter
cfia.129	EPFU	N	PETERBOROUGH COUNTY	ON	CAT.U	01-04-2014	Spring
cfia.1290	MYCA	N	NANAIMO	BC	Human	05-02-2016	Winter
cfia.1291	EPFU	N	QUINTE WEST	ON	CAT.I	05-02-2016	Winter
cfia.1292	EPFU	N	KITCHENER	ON	CAT.U	09-02-2016	Winter
cfia.1293	EPFU	N	LONDON	ON	CAT.U	10-02-2016	Winter
cfia.1294	EPFU	N	HAMILTON	ON	CAT.U	12-02-2016	Winter
cfia.1295	EPFU	N	HAMILTON	ON	CAT.U	18-02-2016	Winter
cfia.1296	EPFU	N	UXBRIDGE	ON	Human	18-02-2016	Winter
cfia.1297	EPFU	N	LONDON	ON	Human	18-02-2016	Winter
cfia.1298	EPFU	N	LONDON	ON	Human	25-02-2016	Winter
cfia.1299	EPFU	N	OTTAWA	ON	CAT.U	26-02-2016	Winter
cfia.130	EPFU	N	REGINA	SK	Human	01-04-2014	Spring
cfia.1300	EPFU	N	SASKATOON	SK	Human	26-02-2016	Winter
cfia.1301	EPFU	N	PARIS	ON	CAT.U	02-03-2016	Spring
cfia.1302	EPFU	N	HAMILTON	ON	CAT.C	03-03-2016	Spring
cfia.1303	EPFU	N	PORT COLBORNE	ON	DOG	03-03-2016	Spring
cfia.1304	EPFU	N	MOOSE JAW	SK	CAT.U	03-03-2016	Spring
cfia.1305	EPFU	N	INGERSOLL	ON	CAT.U	04-03-2016	Spring
cfia.1306	EPFU	N	THAMESFORD	ON	Human	07-03-2016	Spring
cfia.1307	EPFU	N	QUINTE WEST	ON	CAT.U	08-03-2016	Spring
cfia.1308	EPFU	N	LONDON	ON	CAT.U	09-03-2016	Spring
cfia.1309	EPFU	N	HAMILTON	ON	Human	10-03-2016	Spring
cfia.131	EPFU	N	NORTH BAY	ON	DOG	04-04-2014	Spring
cfia.1310	EPFU	N	LONDON	ON	Human	11-03-2016	Spring
cfia.1311	MYCA	N	NANAIMO	BC	CAT.C	11-03-2016	Spring
cfia.1312	EPFU	N	NOTRE-DAME-DU-BON-CONSEIL	QC	CAT.U	11-03-2016	Spring
cfia.1313	UNID	P	ENDAKO	BC	Human	15-03-2016	Spring
cfia.1314	EPFU	N	SIMCOE	ON	Human	15-03-2016	Spring
cfia.1315	EPFU	P	FREDERICTON	NB	Human	18-03-2016	Spring
cfia.1316	EPFU	N	HAMILTON	ON	CAT.U	23-03-2016	Spring
cfia.1317	EPFU	N	LONDON	ON	Human	24-03-2016	Spring
cfia.1318	EPFU	N	ST-THOMAS, JOLIETTE	QC	Human	31-03-2016	Spring
cfia.1319	COTO	N	ERRINGTON	BC	Human	01-04-2016	Spring
cfia.132	EPFU	N	MEAFORD	ON	Human	09-04-2014	Spring
cfia.1320	EPFU	N	OTTAWA	ON	Human	01-04-2016	Spring
cfia.1321	MYLU	N	DELTA	BC	CAT.C	07-04-2016	Spring
cfia.1322	EPFU	N	REGINA	SK	CAT.U	07-04-2016	Spring
cfia.1323	EPFU	N	HAMILTON	ON	Human	19-04-2016	Spring
cfia.1324	EPFU	N	STRATFORD (GADS HILL)	ON	CAT.U	19-04-2016	Spring
cfia.1325	LANO	N	COCHRANE	AB	CAT.C	20-04-2016	Spring
cfia.1326	MYLU	N	FORDS MILLS	NB	Human	20-04-2016	Spring
cfia.1327	MYSE	N	LOUISBOURG	NS	Human	20-04-2016	Spring
cfia.1328	MYLU	N	LOUISBOURG	NS	Human	20-04-2016	Spring
cfia.1329	EPFU	N	ETOBICOKE	ON	DOG	20-04-2016	Spring
cfia.133	EPFU	N	PETROLIA	ON	CAT.U	09-04-2014	Spring
cfia.1330	EPFU	N	AYLMER	ON	Human	20-04-2016	Spring
cfia.1331	EPFU	N	ILE DES SOEURS, MONTRÑAL	QC	CAT.U	21-04-2016	Spring
cfia.1332	MYYU	N	NANAIMO	BC	CAT.C	26-04-2016	Spring
cfia.1333	LANO	U	NEILBURG	SK	CAT.C	26-04-2016	Spring
cfia.1334	LANO	N	NEILBURG	SK	CAT.U	26-04-2016	Spring
cfia.1335	EPFU	U	DUTTON	ON	Human	27-04-2016	Spring
cfia.1336	EPFU	N	MAIDSTONE	SK	Human	27-04-2016	Spring
cfia.1337	LANO	N	WARNER	AB	Human	28-04-2016	Spring
cfia.1338	EPFU	P	SALMO	BC	Human	04-05-2016	Spring
cfia.1339	MYLU	N	FRENCHMAN BUTTE	SK	Human	06-05-2016	Spring
cfia.134	EPFU	N	LONDON	ON	CAT.U	11-04-2014	Spring
cfia.1340	EPFU	N	BIG RIVER	SK	Human	06-05-2016	Spring
cfia.1341	EPFU	P	OTTAWA	ON	DOG	09-05-2016	Spring
cfia.1342	UNID	N	MADDEN	AB	Human	12-05-2016	Spring
cfia.1343	UNID	N	MADDEN	AB	Human	12-05-2016	Spring
cfia.1344	MYLU	N	WETASKIWIN	AB	DOG	13-05-2016	Spring
cfia.1345	EPFU	P	ACTON	ON	Human	13-05-2016	Spring
cfia.1346	EPFU	N	SASKATOON	SK	Human	13-05-2016	Spring
cfia.1347	EPFU	N	MEDICINE HAT	AB	Human	17-05-2016	Spring
cfia.1348	EPFU	P	WINGHAM	ON	Human	17-05-2016	Spring
cfia.1349	EPFU	N	ST. CATHARINES	ON	Human	17-05-2016	Spring
cfia.135	EPFU	N	REGINA	SK	Human	17-04-2014	Spring
cfia.1350	EPFU	N	NANOOSE BAY	BC	CAT.C	17-05-2016	Spring
cfia.1351	MYLU	N	EDMONTON	AB	Human	18-05-2016	Spring
cfia.1352	MYLU	N	EDMONTON	AB	DOG	18-05-2016	Spring
cfia.1353	MYLU	N	SHAWNIGAN LAKE	BC	CAT.U	19-05-2016	Spring
cfia.1354	MYLU	N	SHERWOOD PARK	AB	Human	20-05-2016	Spring
cfia.1355	UNID	N	SASKATOON	SK	DOG	20-05-2016	Spring
cfia.1356	EPFU	N	WINDSOR	ON	DOG	25-05-2016	Spring
cfia.1357	EPFU	N	OSHAWA	ON	Human	25-05-2016	Spring
cfia.1358	EPFU	U	GLENBURNIE	ON	Human	25-05-2016	Spring
cfia.1359	EPFU	N	THOROLD	ON	Human	25-05-2016	Spring
cfia.136	EPFU	N	LONDON	ON	CAT.U	23-04-2014	Spring
cfia.1360	EPFU	P	MONT-ST-HILAIRE	QC	CAT.U	25-05-2016	Spring
cfia.1361	EPFU	U	JOHNSTOWN	ON	Human	26-05-2016	Spring
cfia.1362	EPFU	N	SASKATOON	SK	Human	26-05-2016	Spring
cfia.1363	EPFU	N	MEDICINE HAT	AB	Human	27-05-2016	Spring
cfia.1364	EPFU	N	BELLEVILLE	ON	CAT.U	27-05-2016	Spring
cfia.1365	MYLU	N	CAMROSE	AB	CAT.U	27-05-2016	Spring
cfia.1366	MYCA	N	SECHELT	BC	Human	27-05-2016	Spring
cfia.1367	EPFU	N	REGINA	SK	CAT.U	27-05-2016	Spring
cfia.1368	MYCA	U	SECHELT	BC	CAT.U	27-05-2016	Spring
cfia.1369	EPFU	N	OTTAWA	ON	DOG	30-05-2016	Spring
cfia.137	EPFU	N	TROIS RIVIERES	QC	Human	24-04-2014	Spring
cfia.1370	EPFU	N	CORNWALL	ON	CAT.U	31-05-2016	Spring
cfia.1371	EPFU	N	LONGUEUIL	QC	CAT.U	31-05-2016	Spring
cfia.1372	EPFU	N	BURLINGTON	ON	Human	31-05-2016	Spring
cfia.1373	MYCA	N	SALMON ARM	BC	CAT.U	31-05-2016	Spring
cfia.1374	EPFU	N	WELLAND	ON	CAT.U	31-05-2016	Spring
cfia.1375	EPFU	N	GORMLEY	ON	CAT.U	01-06-2016	Summer
cfia.1376	EPFU	N	KITCHENER	ON	CAT.U	01-06-2016	Summer
cfia.1377	EPFU	N	UXBRIDGE	ON	Human	01-06-2016	Summer
cfia.1378	EPFU	N	HAMILTON	ON	Human	01-06-2016	Summer
cfia.1379	EPFU	N	THOROLD	ON	Human	01-06-2016	Summer
cfia.138	UNID	N	SASKATOON	SK	Human	01-05-2014	Spring
cfia.1380	EPFU	N	OTTAWA	ON	Human	01-06-2016	Summer
cfia.1381	EPFU	N	KITCHENER	ON	Human	01-06-2016	Summer
cfia.1382	EPFU	N	OTTAWA	ON	CAT.U	01-06-2016	Summer
cfia.1383	EPFU	N	OTTAWA	ON	CAT.U	01-06-2016	Summer
cfia.1384	EPFU	P	SASKATOON	SK	CAT.U	01-06-2016	Summer
cfia.1385	EPFU	N	SASKATOON	SK	CAT.U	01-06-2016	Summer
cfia.1386	EPFU	N	VICTORIAVILLE	QC	Human	01-06-2016	Summer
cfia.1387	EPFU	N	UXBRIDGE	ON	CAT.U	01-06-2016	Summer
cfia.1388	EPFU	N	TORONTO	ON	Human	02-06-2016	Summer
cfia.1389	LABO	N	WHEATLY	ON	CAT.U	02-06-2016	Summer
cfia.139	EPFU	N	REGINA	SK	Human	01-05-2014	Spring
cfia.1390	EPFU	N	CORNWALL	ON	CAT.U	03-06-2016	Summer
cfia.1391	EPFU	N	WINGHAM	ON	Human	03-06-2016	Summer
cfia.1392	EPFU	P	PETERBOROUGH	ON	Human	03-06-2016	Summer
cfia.1393	EPFU	N	PETAWAWA	ON	DOG	03-06-2016	Summer
cfia.1394	EPFU	N	BRONWSBURG-CHATHAM	QC	Human	03-06-2016	Summer
cfia.1395	EPFU	N	SASKATOON	SK	Human	06-06-2016	Summer
cfia.1396	EPFU	N	BARRIE	ON	CAT.U	07-06-2016	Summer
cfia.1397	MYTH	P	COWICHAN LAKE	BC	Human	07-06-2016	Summer
cfia.1398	EPFU	N	LONDON	ON	CAT.U	07-06-2016	Summer
cfia.1399	EPFU	N	BALTIMORE	ON	DOG	07-06-2016	Summer
cfia.140	LANO	N	CLARESHOLM	AB	Human	02-05-2014	Spring
cfia.1400	EPFU	P	TORONTO	ON	Human	07-06-2016	Summer
cfia.1401	EPFU	N	KITCHENER	ON	Human	07-06-2016	Summer
cfia.1402	EPFU	N	NIAGARA FALLS	ON	CAT.U	07-06-2016	Summer
cfia.1403	EPFU	N	OTTAWA	ON	CAT.U	07-06-2016	Summer
cfia.1404	EPFU	N	LONGUEUIL	QC	DOG	07-06-2016	Summer
cfia.1405	LANO	P	AIRDRIE	AB	Human	08-06-2016	Summer
cfia.1406	LANO	N	EDMONTON	AB	DOG	08-06-2016	Summer
cfia.1407	MYLU	N	NANTON	AB	Human	08-06-2016	Summer
cfia.1408	LACI	N	LETHBRIDGE	AB	CAT.U	08-06-2016	Summer
cfia.1409	EPFU	N	SIMCOE	ON	Human	08-06-2016	Summer
cfia.141	EPFU	N	WATER VALLEY	AB	DOG	02-05-2014	Spring
cfia.1410	EPFU	N	WATERFORD	ON	Human	08-06-2016	Summer
cfia.1411	EPFU	N	WELLAND	ON	Human	08-06-2016	Summer
cfia.1412	MYCA	N	VICTORIA	BC	CAT.I	08-06-2016	Summer
cfia.1413	EPFU	N	SHERBROOKE	QC	CAT.U	09-06-2016	Summer
cfia.1414	LANO	N	MADDEN	AB	Human	10-06-2016	Summer
cfia.1415	MYLU	N	DUNCAN	BC	CAT.U	10-06-2016	Summer
cfia.1416	MYLU	N	DUNCAN	BC	CAT.U	10-06-2016	Summer
cfia.1417	EPFU	N	MAPLE CREEK	SK	CAT.C	13-06-2016	Summer
cfia.1418	MYYU	N	ABBOTSFORD	BC	CAT.U	14-06-2016	Summer
cfia.1419	EPFU	N	PETERBOROUGH	ON	Human	14-06-2016	Summer
cfia.142	MYLU	N	CARSTAIRS	AB	Human	07-05-2014	Spring
cfia.1420	EPFU	N	OTTAWA	ON	Human	14-06-2016	Summer
cfia.1421	EPFU	N	PENDER ISLAND	BC	CAT.C	14-06-2016	Summer
cfia.1422	EPFU	U	PETERBOROUGH	ON	CAT.U	14-06-2016	Summer
cfia.1423	EPFU	N	PETERBOROUGH	ON	CAT.U	14-06-2016	Summer
cfia.1424	MYCA	N	ERRINGTON	BC	CAT.U	15-06-2016	Summer
cfia.1425	EPFU	N	KINGSTON	ON	CAT.U	15-06-2016	Summer
cfia.1426	EPFU	N	HAMILTON	ON	Human	15-06-2016	Summer
cfia.1427	EPFU	P	NIAGARA FALLS	ON	Human	15-06-2016	Summer
cfia.1428	EPFU	N	PETERBOROUGH	ON	Human	15-06-2016	Summer
cfia.1429	LANO	N	HIGH RIVER	AB	CAT.C	16-06-2016	Summer
cfia.143	EPFU	P	SALABERRY DE VALLEYFIELD	QC	Human	08-05-2014	Spring
cfia.1430	MYLU	N	MEDICINE HAT	AB	CAT.C	16-06-2016	Summer
cfia.1431	EPFU	N	OTTAWA	ON	CAT.U	16-06-2016	Summer
cfia.1432	EPFU	N	VAUDREUIL	QC	Human	16-06-2016	Summer
cfia.1433	MYLU	N	LEDUC	AB	CAT.C	17-06-2016	Summer
cfia.1434	MYCA	N	MILL BAY	BC	CAT.C	17-06-2016	Summer
cfia.1435	EPFU	N	WEST LORNE	ON	Human	17-06-2016	Summer
cfia.1436	EPFU	N	MACRORIE	SK	Human	17-06-2016	Summer
cfia.1437	MYLU	N	MEDICINE HAT	AB	CAT.C	20-06-2016	Summer
cfia.1438	EPFU	P	CRANBROOK	BC	Human	21-06-2016	Summer
cfia.1439	EPFU	N	EXETER	ON	CAT.U	21-06-2016	Summer
cfia.144	EPFU	N	STONEY CREEK	ON	CAT.U	13-05-2014	Spring
cfia.1440	EPFU	N	LEAMINGTON	ON	DOG	21-06-2016	Summer
cfia.1441	MYLU	N	BEAVERTON	ON	Human	21-06-2016	Summer
cfia.1442	MYLU	N	BEAVERTON	ON	Human	21-06-2016	Summer
cfia.1443	MYLU	U	BEAVERTON	ON	Human	21-06-2016	Summer
cfia.1444	EPFU	P	OAKVILLE	ON	Human	21-06-2016	Summer
cfia.1445	EPFU	N	GODERICH	ON	Human	21-06-2016	Summer
cfia.1446	EPFU	N	AURORA	ON	Human	21-06-2016	Summer
cfia.1447	MYLU	N	STEADY BROOK	NL	CAT.U	21-06-2016	Summer
cfia.1448	EPFU	N	MONTRÑAL	QC	Human	21-06-2016	Summer
cfia.1449	MYLU	N	ST. ALBERT	AB	Human	22-06-2016	Summer
cfia.145	EPFU	N	SCHONBERGH	ON	DOG	14-05-2014	Spring
cfia.1450	EPFU	N	HAVELOCK	ON	CAT.U	22-06-2016	Summer
cfia.1451	EPFU	N	LONDON	ON	CAT.U	22-06-2016	Summer
cfia.1452	EPFU	N	BELLEVILLE	ON	Human	22-06-2016	Summer
cfia.1453	EPFU	N	LONDON	ON	Human	22-06-2016	Summer
cfia.1454	EPFU	N	LONDON	ON	Human	22-06-2016	Summer
cfia.1455	MYLU	U	WINDSOR	NS	Human	23-06-2016	Summer
cfia.1456	EPFU	N	BRAMPTON	ON	Human	23-06-2016	Summer
cfia.1457	EPFU	N	KITCHENER	ON	Human	23-06-2016	Summer
cfia.1458	EPFU	N	SASKATOON	SK	CAT.U	23-06-2016	Summer
cfia.1459	MYLU	N	MEDICINE HAT	AB	CAT.C	24-06-2016	Summer
cfia.146	EPFU	N	SASKATOON	SK	Human	15-05-2014	Spring
cfia.1460	MYLU	N	MEDICINE HAT	AB	CAT.C	24-06-2016	Summer
cfia.1461	EPFU	N	HAMILTON	ON	Human	24-06-2016	Summer
cfia.1462	EPFU	N	ANCASTER	ON	Human	24-06-2016	Summer
cfia.1463	EPFU	N	NIAGARA FALLS	ON	Human	24-06-2016	Summer
cfia.1464	EPFU	N	BAILIEBORO	ON	Human	24-06-2016	Summer
cfia.1465	EPFU	N	MOOSE JAW	SK	CAT.C	26-06-2016	Summer
cfia.1466	EPFU	N	QUALICUM BEACH	BC	CAT.U	27-06-2016	Summer
cfia.1467	EPFU	N	SUNDRE	AB	DOG	28-06-2016	Summer
cfia.1468	MYCA	N	SOOKE	BC	Human	28-06-2016	Summer
cfia.1469	EPFU	N	PELHAM	ON	Human	28-06-2016	Summer
cfia.147	MYLU	N	METCHOSIN	BC	CAT.U	21-05-2014	Spring
cfia.1470	MYLU	N	BRAGG CREEK	AB	CAT.U	29-06-2016	Summer
cfia.1471	EPFU	N	CAMPBELL RIVER	BC	Human	29-06-2016	Summer
cfia.1472	MYLU	N	HIGH RIVER	AB	CAT.U	29-06-2016	Summer
cfia.1473	MYCA	N	NORTH VANCOUVER	BC	CAT.U	29-06-2016	Summer
cfia.1474	UNID	N	MOOSE JAW	SK	Human	29-06-2016	Summer
cfia.1475	MYLU	N	EDMONTON	AB	CAT.U	30-06-2016	Summer
cfia.1476	MYLU	U	MINNEDOSA	MB	CAT.U	30-06-2016	Summer
cfia.1477	EPFU	N	PETERBOROUGH	ON	CAT.U	30-06-2016	Summer
cfia.1478	UNID	N	ESTERHAZY	SK	CAT.U	03-07-2016	Summer
cfia.1479	MYVO	N	MEDICINE HAT	AB	CAT.C	05-07-2016	Summer
cfia.148	MYCA	N	SALTSPRING IS	BC	CAT.U	21-05-2014	Spring
cfia.1480	MYVO	N	MEDICINE HAT	AB	CAT.C	05-07-2016	Summer
cfia.1481	MYVO	N	MEDICINE HAT	AB	CAT.C	05-07-2016	Summer
cfia.1482	EPFU	N	HAMILTON	ON	Human	05-07-2016	Summer
cfia.1483	EPFU	P	OAKVILLE	ON	CAT.C	05-07-2016	Summer
cfia.1484	MYLU	N	PICTURE BUTTE	AB	CAT.C	05-07-2016	Summer
cfia.1485	MYVO	N	SUNDRE	AB	CAT.C	05-07-2016	Summer
cfia.1486	MYLU	N	CALGARY	AB	CAT.U	06-07-2016	Summer
cfia.1487	MYVO	N	IRRCANA	AB	CAT.U	06-07-2016	Summer
cfia.1488	EPFU	N	OTTAWA	ON	CAT.U	06-07-2016	Summer
cfia.1489	EPFU	N	MOOSE JAW	SK	Human	06-07-2016	Summer
cfia.149	EPFU	P	VERONA	ON	Human	22-05-2014	Spring
cfia.1490	MYLU	N	RAVEN	AB	DOG	07-07-2016	Summer
cfia.1491	EPFU	N	RIMBEY	AB	Human	07-07-2016	Summer
cfia.1492	MYYU	N	THETIS ISLAND	BC	Human	07-07-2016	Summer
cfia.1493	EPFU	N	CONSECON	ON	Human	07-07-2016	Summer
cfia.1494	EPFU	N	PETERBOROUGH	ON	Human	07-07-2016	Summer
cfia.1495	EPFU	N	WOLSELEY	SK	CAT.U	07-07-2016	Summer
cfia.1496	COTO	N	COBBLE HILL	BC	CAT.U	08-07-2016	Summer
cfia.1497	MYLU	N	SMITHERS	BC	Human	08-07-2016	Summer
cfia.1498	MYLU	P	REGIONAL DISTRICT OF KITIMAT-STIKINE	BC	Human	08-07-2016	Summer
cfia.1499	MYLU	N	DEWBERRY	AB	CAT.C	08-07-2016	Summer
cfia.150	MYLU	N	VIKING	AB	Human	23-05-2014	Spring
cfia.1500	MYLU	N	PARKSVILLE	BC	Human	11-07-2016	Summer
cfia.1501	EPFU	U	HARROWSMITH	ON	Human	11-07-2016	Summer
cfia.1502	EPFU	U	NIAGARA FALLS	ON	Human	11-07-2016	Summer
cfia.1503	EPFU	U	KINGSTON	ON	CAT.U	12-07-2016	Summer
cfia.1504	EPFU	U	KINGSTON	ON	CAT.U	12-07-2016	Summer
cfia.1505	UNID	N	NEW WESTMINSTER	BC	CAT.U	12-07-2016	Summer
cfia.1506	MYLU	N	AIRDRIE	AB	CAT.C	13-07-2016	Summer
cfia.1507	MYLU	N	RED DEER	AB	DOG	13-07-2016	Summer
cfia.1508	UNID	U	SOOKE	BC	Human	13-07-2016	Summer
cfia.1509	MYLU	N	MEDICINE HAT	AB	CAT.C	13-07-2016	Summer
cfia.151	EPFU	N	BELLEVILLE	ON	Human	26-05-2014	Spring
cfia.1510	EPFU	U	OTTAWA	ON	CAT.U	13-07-2016	Summer
cfia.1511	EPFU	U	OTTAWA	ON	CAT.U	13-07-2016	Summer
cfia.1512	EPFU	U	OTTAWA	ON	CAT.U	13-07-2016	Summer
cfia.1513	EPFU	P	REGINA	SK	Human	13-07-2016	Summer
cfia.1514	MYLU	N	PIGEON LAKE	AB	Human	14-07-2016	Summer
cfia.1515	MYLU	N	PIGEON LAKE	AB	Human	14-07-2016	Summer
cfia.1516	MYLU	N	PIGEON LAKE	AB	Human	14-07-2016	Summer
cfia.1517	EPFU	N	CLAREMONT	ON	Human	14-07-2016	Summer
cfia.1518	EPFU	N	CLAREMONT	ON	Human	14-07-2016	Summer
cfia.1519	EPFU	N	OAKVILLE	ON	Human	14-07-2016	Summer
cfia.152	EPFU	P	BRANTFORD	ON	Human	27-05-2014	Spring
cfia.1520	EPFU	P	HAMILTON	ON	DOG	14-07-2016	Summer
cfia.1521	EPFU	N	DASHWOOD	ON	Human	14-07-2016	Summer
cfia.1522	EPFU	N	WELLAND	ON	Human	14-07-2016	Summer
cfia.1523	EPFU	N	OSHAWA	ON	CAT.U	14-07-2016	Summer
cfia.1524	MYYU	N	VICTORIA	BC	CAT.C	14-07-2016	Summer
cfia.1525	EPFU	N	LILLOOET	BC	CAT.C	15-07-2016	Summer
cfia.1526	MYLU	N	MEDICINE HAT	AB	CAT.C	15-07-2016	Summer
cfia.1527	MYLU	N	MEDICINE HAT	AB	CAT.C	15-07-2016	Summer
cfia.1528	MYLU	N	MEDICINE HAT	AB	CAT.C	15-07-2016	Summer
cfia.1529	EPFU	N	ST. EUGENE	ON	DOG	15-07-2016	Summer
cfia.153	EPFU	N	SASKATOON	SK	CAT.C	28-05-2014	Spring
cfia.1530	EPFU	N	MILDMAY	ON	Human	15-07-2016	Summer
cfia.1531	EPFU	N	WATERLOO	ON	Human	15-07-2016	Summer
cfia.1532	EPFU	N	OMEMEE	ON	CAT.U	15-07-2016	Summer
cfia.1533	MYLU	N	PONOKA	AB	CAT.U	15-07-2016	Summer
cfia.1534	MYLU	N	SASKATOON	SK	CAT.C	15-07-2016	Summer
cfia.1535	EPFU	N	SIMCOE	ON	CAT.C	15-07-2016	Summer
cfia.1536	EPFU	U	SARNIA	ON	Human	18-07-2016	Summer
cfia.1537	EPFU	P	PORT MCNICHOLL	ON	Human	18-07-2016	Summer
cfia.1538	EPFU	P	MOOSE JAW	SK	Human	18-07-2016	Summer
cfia.1539	MYLU	N	CARNDUFF	SK	DOG	18-07-2016	Summer
cfia.154	MYLU	N	HAWKINS LAKE AREA	BC	Human	29-05-2014	Spring
cfia.1540	EPFU	N	LETHBRIDGE	AB	Human	19-07-2016	Summer
cfia.1541	MYYU	N	SOOKE	BC	Human	19-07-2016	Summer
cfia.1542	LACI	N	HAMILTON	ON	CAT.C	19-07-2016	Summer
cfia.1543	LACI	N	HAMILTON	ON	CAT.C	19-07-2016	Summer
cfia.1544	EPFU	N	LETHBRIDGE	AB	CAT.C	19-07-2016	Summer
cfia.1545	EPFU	N	SCHOMBERG	ON	DOG	19-07-2016	Summer
cfia.1546	EPFU	N	SCHOMBERG	ON	DOG	19-07-2016	Summer
cfia.1547	EPFU	N	BELLEVILLE	ON	Human	19-07-2016	Summer
cfia.1548	EPFU	N	GILFORD	ON	Human	19-07-2016	Summer
cfia.1549	EPFU	U	TORONTO	ON	DOG	19-07-2016	Summer
cfia.155	EPFU	N	OSHAWA	ON	Human	29-05-2014	Spring
cfia.1550	MYCA	N	POWELL RIVER	BC	CAT.U	19-07-2016	Summer
cfia.1551	MYLU	N	STONY PLAIN	AB	Human	20-07-2016	Summer
cfia.1552	MYYU	N	NEW WESTMINSTER	BC	Human	20-07-2016	Summer
cfia.1553	UNID	N	KAMLOOPS	BC	Human	20-07-2016	Summer
cfia.1554	UNID	N	KAMLOOPS	BC	Human	20-07-2016	Summer
cfia.1555	EPFU	U	ST. CATHERINES	ON	Human	20-07-2016	Summer
cfia.1556	EPFU	U	CAMPBELLFORD	ON	CAT.U	21-07-2016	Summer
cfia.1557	EPFU	P	ST. THOMAS	ON	Human	21-07-2016	Summer
cfia.1558	MYLU	N	GEORGETOWN	ON	Human	21-07-2016	Summer
cfia.1559	EPFU	N	HAMILTON	ON	Human	21-07-2016	Summer
cfia.156	LANO	U	VIBANK	SK	CAT.U	29-05-2014	Spring
cfia.1560	EPFU	U	HAMILTON	ON	Human	21-07-2016	Summer
cfia.1561	EPFU	N	WINDSOR	ON	Human	21-07-2016	Summer
cfia.1562	EPFU	P	OTTAWA	ON	Human	21-07-2016	Summer
cfia.1563	EPFU	N	OAKVILLE	ON	CAT.C	21-07-2016	Summer
cfia.1564	MYCA	U	SQUAMISH	BC	CAT.U	21-07-2016	Summer
cfia.1565	MYCA	N	SQUAMISH	BC	CAT.U	21-07-2016	Summer
cfia.1566	EPFU	N	ST-THÑODORE D'ACTON	QC	Human	21-07-2016	Summer
cfia.1567	MYLU	N	BELA COOLA	BC	CAT.U	22-07-2016	Summer
cfia.1568	MYLU	N	BELA COOLA	BC	CAT.U	22-07-2016	Summer
cfia.1569	MYLU	N	HAIDA GWAII	BC	Human	22-07-2016	Summer
cfia.157	EPFU	N	KINGSTON	ON	Human	30-05-2014	Spring
cfia.1570	MYCA	N	DELTA	BC	CAT.U	22-07-2016	Summer
cfia.1571	EPFU	N	SUSSEX	NB	Human	22-07-2016	Summer
cfia.1572	MYLU	N	MINDEN	ON	CAT.U	22-07-2016	Summer
cfia.1573	EPFU	N	CAMPBELLFORD	ON	Human	22-07-2016	Summer
cfia.1574	EPFU	N	PARIS	ON	Human	22-07-2016	Summer
cfia.1575	EPFU	N	NEWCASTLE	ON	CAT.U	22-07-2016	Summer
cfia.1576	MYLU	N	RED DEER	AB	CAT.U	22-07-2016	Summer
cfia.1577	EPFU	P	SASKATOON	SK	DOG	22-07-2016	Summer
cfia.1578	MYCA	N	LANGLEY	BC	DOG	25-07-2016	Summer
cfia.1579	MYLU	N	HOPE	BC	CAT.U	25-07-2016	Summer
cfia.158	EPFU	N	ST. CATHERINES	ON	CAT.U	30-05-2014	Spring
cfia.1580	EPFU	N	KANATA	ON	CAT.U	26-07-2016	Summer
cfia.1581	EPFU	P	HAMILTON	ON	Human	26-07-2016	Summer
cfia.1582	EPFU	U	MILLBROOK	ON	DOG	26-07-2016	Summer
cfia.1583	EPFU	N	RICHELIEU	QC	CAT.U	26-07-2016	Summer
cfia.1584	EPFU	N	OYEN	AB	Human	27-07-2016	Summer
cfia.1585	MYLU	N	RED DEER	AB	Human	27-07-2016	Summer
cfia.1586	MYLU	N	CALGARY	AB	DOG	27-07-2016	Summer
cfia.1587	MYLU	N	CLIVE	AB	DOG	27-07-2016	Summer
cfia.1588	EPFU	N	BELLEVILLE	ON	CAT.U	27-07-2016	Summer
cfia.1589	MYLU	N	BRAGG CREEK	AB	CAT.U	27-07-2016	Summer
cfia.159	EPFU	N	KITCHENER	ON	CAT.U	03-06-2014	Summer
cfia.1590	MYLU	N	EDMONTON	AB	CAT.U	27-07-2016	Summer
cfia.1591	MYLU	N	LETHBRIDGE	AB	CAT.C	27-07-2016	Summer
cfia.1592	EPFU	N	THAMESVILLE	ON	DOG	27-07-2016	Summer
cfia.1593	EPFU	N	WHITBY	ON	Human	27-07-2016	Summer
cfia.1594	EPFU	N	COBOURG	ON	Human	27-07-2016	Summer
cfia.1595	EPFU	N	LANARK	ON	Human	27-07-2016	Summer
cfia.1596	MYLU	N	NANOOSE BAY	BC	CAT.C	27-07-2016	Summer
cfia.1597	COTO	N	NORTH COWICHAN	BC	CAT.C	27-07-2016	Summer
cfia.1598	UNID	U	PARKSVILLE	BC	CAT.C	27-07-2016	Summer
cfia.1599	EPFU	P	RED DEER	AB	CAT.U	27-07-2016	Summer
cfia.160	EPFU	U	CLIFFORD	ON	DOG	03-06-2014	Summer
cfia.1600	EPFU	N	REGINA	SK	Human	27-07-2016	Summer
cfia.1601	EPFU	N	ANCASTER	ON	CAT.U	28-07-2016	Summer
cfia.1602	MYLU	N	STIRLING	AB	Human	28-07-2016	Summer
cfia.1603	EPFU	N	HAMILTON	ON	CAT.U	28-07-2016	Summer
cfia.1604	EPFU	N	HAMILTON	ON	CAT.U	28-07-2016	Summer
cfia.1605	MYLU	N	LUNDAR	MB	DOG	28-07-2016	Summer
cfia.1606	EPFU	N	KINGSTON	ON	CAT.U	28-07-2016	Summer
cfia.1607	EPFU	N	KINGSTON	ON	CAT.U	28-07-2016	Summer
cfia.1608	EPFU	N	MT. PLEASANT	ON	Human	28-07-2016	Summer
cfia.1609	EPFU	U	PORT STANLEY	ON	Human	28-07-2016	Summer
cfia.161	EPFU	U	CLIFFORD	ON	DOG	03-06-2014	Summer
cfia.1610	EPFU	U	PORT STANLEY	ON	Human	28-07-2016	Summer
cfia.1611	EPFU	N	HAMILTON	ON	Human	28-07-2016	Summer
cfia.1612	EPFU	N	ST. CATHARINES	ON	Human	28-07-2016	Summer
cfia.1613	EPFU	N	COLLINGWOOD	ON	Human	28-07-2016	Summer
cfia.1614	EPFU	N	MISSISSAUGA	ON	Human	28-07-2016	Summer
cfia.1615	MYLU	N	NORTH VANCOUVER	BC	CAT.U	28-07-2016	Summer
cfia.1616	EPFU	N	RIDGETOWN	ON	CAT.U	28-07-2016	Summer
cfia.1617	EPFU	N	SASKATOON	SK	CAT.U	28-07-2016	Summer
cfia.1618	EPFU	N	SHAWINIGAN	QC	DOG	28-07-2016	Summer
cfia.1619	EPFU	P	MOOSE JAW	SK	Human	28-07-2016	Summer
cfia.162	EPFU	N	LONDON	ON	CAT.U	03-06-2014	Summer
cfia.1620	EPFU	N	RADVILLE	SK	Human	28-07-2016	Summer
cfia.1621	MYLU	N	WAINWRIGHT	AB	CAT.C	28-07-2016	Summer
cfia.1622	EPFU	N	WATERLOO	ON	CAT.U	28-07-2016	Summer
cfia.1623	MYLU	N	WESTLOCK	AB	CAT.U	28-07-2016	Summer
cfia.1624	MYLU	N	BURNABY	BC	CAT.U	29-07-2016	Summer
cfia.1625	MYLU	N	CALGARY	AB	CAT.C	29-07-2016	Summer
cfia.1626	MYLU	N	FAIRVIEW	AB	CAT.C	29-07-2016	Summer
cfia.1627	EPFU	N	MOOSE JAW	SK	CAT.U	29-07-2016	Summer
cfia.1628	EPFU	N	HAMILTON	ON	Human	29-07-2016	Summer
cfia.1629	EPFU	N	FONTHILL	ON	Human	29-07-2016	Summer
cfia.163	EPFU	P	WICKHAM	QC	Human	03-06-2014	Summer
cfia.1630	EPFU	N	VAUGHAN	ON	Human	29-07-2016	Summer
cfia.1631	EPFU	N	PORTLAND	ON	Human	29-07-2016	Summer
cfia.1632	LABO	N	ST-SAUVEUR	QC	Human	29-07-2016	Summer
cfia.1633	EPFU	N	REGINA	SK	Human	29-07-2016	Summer
cfia.1634	EPFU	U	ATTON LAKE	SK	Human	30-07-2016	Summer
cfia.1635	MYYU	N	OKANAGAN FALLS	BC	Human	01-08-2016	Summer
cfia.1636	UNID	U	LAC LA BICHE	AB	DOG	02-08-2016	Summer
cfia.1637	MYSE	N	BONNYVILLE	AB	CAT.U	02-08-2016	Summer
cfia.1638	EPFU	N	MAPLE CREEK	SK	CAT.C	02-08-2016	Summer
cfia.1639	EPFU	N	OTTAWA	ON	Human	02-08-2016	Summer
cfia.164	EPFU	N	HAMILTON	ON	CAT.U	04-06-2014	Summer
cfia.1640	EPFU	N	ST-HYACINTHE	QC	Human	02-08-2016	Summer
cfia.1641	EPFU	N	WEYBURN	SK	Human	02-08-2016	Summer
cfia.1642	EPFU	N	WEYBURN	SK	CAT.U	02-08-2016	Summer
cfia.1643	EPFU	N	ATHENS	ON	CAT.U	03-08-2016	Summer
cfia.1644	EPFU	N	MEDICINE HAT	AB	Human	03-08-2016	Summer
cfia.1645	EPFU	N	STRATHMORE	AB	Human	03-08-2016	Summer
cfia.1646	MYLU	N	ELKWATER	AB	Human	03-08-2016	Summer
cfia.1647	EPFU	N	BOTHWELL	ON	CAT.C	03-08-2016	Summer
cfia.1648	EPFU	N	CAMPBELLFORD	ON	CAT.U	03-08-2016	Summer
cfia.1649	MYLU	N	INGONISH BEACH - CAPE BRETON NATIONAL PARK	NS	Human	03-08-2016	Summer
cfia.165	EPFU	N	BRIDGENORTH	ON	Human	05-06-2014	Summer
cfia.1650	MYLU	N	MAPLE RIDGE	BC	CAT.U	03-08-2016	Summer
cfia.1651	EPFU	N	OSHAWA	ON	Human	03-08-2016	Summer
cfia.1652	EPFU	N	GEORGIAN BLUFFS	ON	Human	03-08-2016	Summer
cfia.1653	EPFU	N	FOYMOUNT	ON	Human	03-08-2016	Summer
cfia.1654	EPFU	N	CHATHAM	ON	Human	03-08-2016	Summer
cfia.1655	EPFU	N	BRANTFORD	ON	Human	03-08-2016	Summer
cfia.1656	EPFU	N	HAMILTON	ON	Human	03-08-2016	Summer
cfia.1657	EPFU	N	LINDSAY	ON	Human	03-08-2016	Summer
cfia.1658	EPFU	N	GODERICH	ON	Human	03-08-2016	Summer
cfia.1659	EPFU	N	ATHENS	ON	Human	03-08-2016	Summer
cfia.166	EPFU	N	SIMCOE	ON	CAT.U	05-06-2014	Summer
cfia.1660	EPFU	P	LONDON	ON	Human	03-08-2016	Summer
cfia.1661	EPFU	N	CHATHAM	ON	DOG	03-08-2016	Summer
cfia.1662	MYLU	U	PROVIDENCE BAY	ON	Human	03-08-2016	Summer
cfia.1663	MYLU	U	SANDFIELD	ON	Human	03-08-2016	Summer
cfia.1664	EPFU	N	CAMBRIDGE	ON	Human	03-08-2016	Summer
cfia.1665	MYLU	N	NANAIMO	BC	CAT.U	03-08-2016	Summer
cfia.1666	EPFU	N	PICTON	ON	CAT.U	03-08-2016	Summer
cfia.1667	MYLU	N	OYSTERBED BRIDGE	PE	Human	03-08-2016	Summer
cfia.1668	EPFU	N	TROIS-RIVI_RES	QC	CAT.C	03-08-2016	Summer
cfia.1669	EPFU	N	BOWMANVILLE	ON	CAT.U	04-08-2016	Summer
cfia.167	LANO	N	CALGARY	AB	CAT.U	06-06-2014	Summer
cfia.1670	EPFU	N	BRANT	ON	CAT.U	04-08-2016	Summer
cfia.1671	EPFU	N	BRANT	ON	CAT.U	04-08-2016	Summer
cfia.1672	EPFU	N	BROWNSBURG-CHATHAM	QC	CAT.U	04-08-2016	Summer
cfia.1673	EPFU	N	BROWNSBURG-CHATHAM	QC	CAT.U	04-08-2016	Summer
cfia.1674	MYLU	N	PRINCE GEORGE	BC	Human	04-08-2016	Summer
cfia.1675	EPFU	N	HAMILTON	ON	CAT.U	04-08-2016	Summer
cfia.1676	EPFU	N	HAMILTON	ON	CAT.U	04-08-2016	Summer
cfia.1677	MYLU	N	LETHBRIDGE	AB	CAT.C	04-08-2016	Summer
cfia.1678	EPFU	N	LONDON	ON	CAT.U	04-08-2016	Summer
cfia.1679	EPFU	N	LONDON	ON	CAT.U	04-08-2016	Summer
cfia.168	EPFU	N	HAMILTON	ON	CAT.U	06-06-2014	Summer
cfia.1680	EPFU	N	HAMILTON	ON	Human	04-08-2016	Summer
cfia.1681	EPFU	N	HAMILTON	ON	Human	04-08-2016	Summer
cfia.1682	EPFU	N	ORANGEVILLE	ON	Human	04-08-2016	Summer
cfia.1683	EPFU	N	LISLE	ON	Human	04-08-2016	Summer
cfia.1684	EPFU	N	BLUE MOUNTAIN	ON	Human	04-08-2016	Summer
cfia.1685	EPFU	N	WELLAND	ON	Human	04-08-2016	Summer
cfia.1686	EPFU	N	PETERBOROUGH	ON	Human	04-08-2016	Summer
cfia.1687	EPFU	P	RICHMOND	BC	CAT.U	04-08-2016	Summer
cfia.1688	EPFU	N	DEAD MAN'S FLATS	AB	Human	05-08-2016	Summer
cfia.1689	MYLU	N	CASTLEGAR	BC	CAT.U	05-08-2016	Summer
cfia.169	MYLU	U	GRANDE CACHE	AB	DOG	11-06-2014	Summer
cfia.1690	EPFU	N	HAMILTON	ON	CAT.U	05-08-2016	Summer
cfia.1691	LANO	N	HILDA	AB	CAT.U	05-08-2016	Summer
cfia.1692	EPFU	U	BELMONT	ON	Human	05-08-2016	Summer
cfia.1693	EPFU	N	PETERBOROUGH	ON	Human	05-08-2016	Summer
cfia.1694	EPFU	N	ORILLIA	ON	CAT.U	05-08-2016	Summer
cfia.1695	UNID	N	RAWDON	QC	CAT.U	05-08-2016	Summer
cfia.1696	EPFU	N	REGINA	SK	CAT.U	05-08-2016	Summer
cfia.1697	MYLU	N	CHAPLIN	SK	Human	05-08-2016	Summer
cfia.1698	MYLU	N	CANORA	SK	Human	05-08-2016	Summer
cfia.1699	EPFU	P	WEYBURN	SK	CAT.U	05-08-2016	Summer
cfia.170	MYLU	N	CAMROSE	AB	CAT.C	11-06-2014	Summer
cfia.1700	EPFU	N	WILKIE	SK	CAT.U	05-08-2016	Summer
cfia.1701	EPFU	N	CHESTERVILLE	ON	Human	08-08-2016	Summer
cfia.1702	EPFU	N	CHESTERVILLE	ON	Human	08-08-2016	Summer
cfia.1703	UNID	N	SASKATOON	SK	CAT.U	08-08-2016	Summer
cfia.1704	EPFU	N	NORTH BATTLEFORD	SK	Human	08-08-2016	Summer
cfia.1705	EPFU	N	NORTH BATTLEFORD	SK	Human	08-08-2016	Summer
cfia.1706	EPFU	N	REGINA	SK	DOG	08-08-2016	Summer
cfia.1707	EPFU	N	BARRIE	ON	CAT.U	09-08-2016	Summer
cfia.1708	EPFU	N	BRACEBRIDGE	ON	CAT.U	09-08-2016	Summer
cfia.1709	EPFU	N	BRUSSELS	ON	CAT.U	09-08-2016	Summer
cfia.171	MYLU	N	CAMROSE	AB	CAT.C	11-06-2014	Summer
cfia.1710	EPFU	N	CHESLEY	ON	CAT.U	09-08-2016	Summer
cfia.1711	EPFU	N	COLLINGWOOD	ON	CAT.I	09-08-2016	Summer
cfia.1712	EPFU	N	KEMPTVILLE	ON	CAT.U	09-08-2016	Summer
cfia.1713	EPFU	N	OROMOCTO	NB	Human	09-08-2016	Summer
cfia.1714	EPFU	N	FREDERICTON	NB	Human	09-08-2016	Summer
cfia.1715	EPFU	N	FREDERICTON	NB	Human	09-08-2016	Summer
cfia.1716	EPFU	N	FREDERICTON	NB	Human	09-08-2016	Summer
cfia.1717	EPFU	N	KITCHENER	ON	CAT.U	09-08-2016	Summer
cfia.1718	EPFU	N	LONDON	ON	CAT.U	09-08-2016	Summer
cfia.1719	EPFU	N	LONDON	ON	CAT.U	09-08-2016	Summer
cfia.172	EPFU	N	HAMILTON	ON	CAT.U	11-06-2014	Summer
cfia.1720	EPFU	N	BEAVERTON	ON	Human	09-08-2016	Summer
cfia.1721	EPFU	N	ST. ANDREWS WEST	ON	Human	09-08-2016	Summer
cfia.1722	EPFU	N	BROCKVILLE	ON	DOG	09-08-2016	Summer
cfia.1723	EPFU	N	HAMILTON	ON	Human	09-08-2016	Summer
cfia.1724	EPFU	N	HAMILTON	ON	Human	09-08-2016	Summer
cfia.1725	EPFU	N	HAMILTON	ON	Human	09-08-2016	Summer
cfia.1726	EPFU	N	SIMCOE	ON	Human	09-08-2016	Summer
cfia.1727	EPFU	N	FOREST	ON	Human	09-08-2016	Summer
cfia.1728	EPFU	N	LONDON	ON	DOG	09-08-2016	Summer
cfia.1729	EPFU	N	LONDON	ON	Human	09-08-2016	Summer
cfia.173	EPFU	N	UPPER LEAMINGTON	ON	DOG	11-06-2014	Summer
cfia.1730	EPFU	P	NIAGARA FALLS	ON	Human	09-08-2016	Summer
cfia.1731	EPFU	N	MIDLAND	ON	Human	09-08-2016	Summer
cfia.1732	EPFU	N	ROCKWOOD	ON	Human	09-08-2016	Summer
cfia.1733	EPFU	N	OAKVILLE	ON	CAT.U	09-08-2016	Summer
cfia.1734	EPFU	N	SCOTLAND	ON	CAT.U	09-08-2016	Summer
cfia.1735	EPFU	N	ST. CATHARINES	ON	CAT.U	09-08-2016	Summer
cfia.1736	EPFU	N	TROIS-RIVIERES	QC	CAT.U	09-08-2016	Summer
cfia.1737	LACI	N	PENSE	SK	DOG	09-08-2016	Summer
cfia.1738	LANO	P	ST WALBURG	SK	Human	09-08-2016	Summer
cfia.1739	MYLU	N	HIGH RIVER	AB	Human	10-08-2016	Summer
cfia.174	EPFU	P	LONDON	ON	CAT.U	11-06-2014	Summer
cfia.1740	LABO	N	CAMPBELLFORD	ON	CAT.U	10-08-2016	Summer
cfia.1741	EPFU	N	LETHBRIDGE	AB	CAT.U	10-08-2016	Summer
cfia.1742	EPFU	N	LINCOLN	ON	CAT.U	10-08-2016	Summer
cfia.1743	MYLU	N	MANNING	AB	CAT.C	10-08-2016	Summer
cfia.1744	EPFU	N	BRANTFORD	ON	Human	10-08-2016	Summer
cfia.1745	EPFU	N	BRANTFORD	ON	Human	10-08-2016	Summer
cfia.1746	EPFU	N	LONDON	ON	Human	10-08-2016	Summer
cfia.1747	EPFU	N	NORTH BAY	ON	DOG	10-08-2016	Summer
cfia.1748	EPFU	N	DOURO-DUMMER	ON	Human	10-08-2016	Summer
cfia.1749	EPFU	N	LEAMINGTON	ON	Human	10-08-2016	Summer
cfia.175	EPFU	N	VALLEY ROAD	NB	CAT.U	11-06-2014	Summer
cfia.1750	MYLU	N	NEW WESTMINSTER	BC	CAT.U	10-08-2016	Summer
cfia.1751	EPFU	N	OTTAWA	ON	CAT.U	10-08-2016	Summer
cfia.1752	EPFU	N	SAINT-ARMAND	QC	CAT.U	10-08-2016	Summer
cfia.1753	UNID	P	SASKATOON	SK	CAT.U	10-08-2016	Summer
cfia.1754	EPFU	N	SEGUIN TOWNSHIP	ON	CAT.U	10-08-2016	Summer
cfia.1755	EPFU	N	DORVAL MONTRÑAL	QC	Human	10-08-2016	Summer
cfia.1756	EPFU	N	LASALLE MONTRÑAL	QC	Human	10-08-2016	Summer
cfia.1757	UNID	N	VANSCOY	SK	Human	10-08-2016	Summer
cfia.1758	EPFU	N	WESTLOCK	AB	Human	11-08-2016	Summer
cfia.1759	MYLU	N	CALGARY	AB	Human	11-08-2016	Summer
cfia.176	EPFU	N	LONDON	ON	CAT.U	12-06-2014	Summer
cfia.1760	MYLU	N	CALGARY	AB	Human	11-08-2016	Summer
cfia.1761	LACI	P	EDMONTON	AB	Human	11-08-2016	Summer
cfia.1762	MYCI	P	WATERTON PROVINCIAL PARK	AB	Human	11-08-2016	Summer
cfia.1763	MYLU	N	BROOKS	AB	CAT.U	11-08-2016	Summer
cfia.1764	EPFU	U	BURLEIGH FALLS	ON	CAT.U	11-08-2016	Summer
cfia.1765	MYLU	N	CAMPBELL RIVER	BC	CAT.C	11-08-2016	Summer
cfia.1766	MYLU	N	COMOX	BC	CAT.U	11-08-2016	Summer
cfia.1767	MYYU	N	LAKE COWICHAN	BC	Human	11-08-2016	Summer
cfia.1768	MYYU	P	LAKE COWICHAN	BC	Human	11-08-2016	Summer
cfia.1769	MYYU	U	FORT ST. JAMES	BC	CAT.U	11-08-2016	Summer
cfia.177	EPFU	N	LONDON	ON	CAT.U	12-06-2014	Summer
cfia.1770	EPFU	N	FREDERICTON	NB	CAT.U	11-08-2016	Summer
cfia.1771	MYYU	P	GABRIOLA ISLAND	BC	CAT.C	11-08-2016	Summer
cfia.1772	EPFU	N	GORMLEY	ON	CAT.U	11-08-2016	Summer
cfia.1773	LANO	N	OAKBANK	MB	Human	11-08-2016	Summer
cfia.1774	EPFU	N	FREDERICTON	NB	Human	11-08-2016	Summer
cfia.1775	MYLU	N	LETHBRIDGE	AB	CAT.U	11-08-2016	Summer
cfia.1776	MYYU	P	MEDICINE HAT	AB	CAT.U	11-08-2016	Summer
cfia.1777	EPFU	N	BRANTFORD	ON	Human	11-08-2016	Summer
cfia.1778	EPFU	N	DUTTON	ON	Human	11-08-2016	Summer
cfia.1779	EPFU	U	BRIGHTON	ON	Human	11-08-2016	Summer
cfia.178	EPFU	N	MISSISSAUGA	ON	CAT.U	12-06-2014	Summer
cfia.1780	EPFU	N	GODERICH	ON	Human	11-08-2016	Summer
cfia.1781	EPFU	N	KINGSTON	ON	Human	11-08-2016	Summer
cfia.1782	EPFU	U	WALLENSTEIN	ON	Human	11-08-2016	Summer
cfia.1783	EPFU	N	EAST GWILLIMBURY	ON	Human	11-08-2016	Summer
cfia.1784	LANO	N	OAKBANK	MB	CAT.U	11-08-2016	Summer
cfia.1785	EPFU	N	PARKHILL	ON	CAT.U	11-08-2016	Summer
cfia.1786	EPFU	N	PONTIAC	QC	CAT.U	11-08-2016	Summer
cfia.1787	EPFU	N	AYLMER	ON	CAT.U	12-08-2016	Summer
cfia.1788	MYLU	N	ST. PAUL	AB	Human	12-08-2016	Summer
cfia.1789	EPFU	N	BRANTFORD	ON	CAT.U	12-08-2016	Summer
cfia.179	EPFU	N	OTTAWA	ON	CAT.U	12-06-2014	Summer
cfia.1790	EPFU	N	CHATHAM	ON	CAT.U	12-08-2016	Summer
cfia.1791	MYLU	N	CRAIK	SK	CAT.U	12-08-2016	Summer
cfia.1792	EPFU	N	FINGAL	ON	CAT.U	12-08-2016	Summer
cfia.1793	MYLU	N	LETHBRIDGE	AB	CAT.U	12-08-2016	Summer
cfia.1794	EPFU	N	MOOSE JAW	SK	CAT.U	12-08-2016	Summer
cfia.1795	EPFU	N	ST. THOMAS	ON	Human	12-08-2016	Summer
cfia.1796	EPFU	N	TARA	ON	Human	12-08-2016	Summer
cfia.1797	EPFU	N	THEDFORD	ON	Human	12-08-2016	Summer
cfia.1798	EPFU	N	STRATFORD	ON	CAT.U	12-08-2016	Summer
cfia.1799	MYLU	N	ROUYN-NORANDA	QC	Human	12-08-2016	Summer
cfia.180	EPFU	N	BRANTFORD	ON	CAT.U	13-06-2014	Summer
cfia.1800	UNID	N	SASKATOON	SK	Human	12-08-2016	Summer
cfia.1801	MYLU	N	EDSON	AB	CAT.U	15-08-2016	Summer
cfia.1802	MYLU	N	EDSON	AB	CAT.U	15-08-2016	Summer
cfia.1803	EPFU	N	GUELPH	ON	CAT.U	15-08-2016	Summer
cfia.1804	EPFU	N	LONDON	ON	CAT.U	15-08-2016	Summer
cfia.1805	EPFU	N	ARNPRIOR	ON	Human	15-08-2016	Summer
cfia.1806	EPFU	N	BOWMANVILLE	ON	Human	15-08-2016	Summer
cfia.1807	EPFU	U	WELLAND	ON	Human	15-08-2016	Summer
cfia.1808	EPFU	P	ST. CATHARINES	ON	Human	15-08-2016	Summer
cfia.1809	EPFU	N	NAPANEE	ON	CAT.U	15-08-2016	Summer
cfia.181	EPFU	N	HAMILTON	ON	CAT.U	13-06-2014	Summer
cfia.1810	EPFU	N	SASKATOON	SK	CAT.U	15-08-2016	Summer
cfia.1811	EPFU	N	CAMPBELLFORD	ON	CAT.U	16-08-2016	Summer
cfia.1812	EPFU	N	CLINTON	ON	CAT.U	16-08-2016	Summer
cfia.1813	LANO	P	SALMON ARM	BC	Human	16-08-2016	Summer
cfia.1814	EPFU	P	MAPLE RIDGE	BC	Human	16-08-2016	Summer
cfia.1815	EPFU	N	HAMILTON	ON	CAT.U	16-08-2016	Summer
cfia.1816	EPFU	N	HAMILTON	ON	CAT.U	16-08-2016	Summer
cfia.1817	EPFU	N	HAMILTON	ON	CAT.U	16-08-2016	Summer
cfia.1818	EPFU	N	HAMILTON	ON	CAT.U	16-08-2016	Summer
cfia.1819	EPFU	N	HAMILTON	ON	CAT.U	16-08-2016	Summer
cfia.182	LANO	N	BRANDON	MB	Human	13-06-2014	Summer
cfia.1820	EPFU	N	HANOVER	ON	CAT.C	16-08-2016	Summer
cfia.1821	EPFU	N	MONTREAL	QC	CAT.U	16-08-2016	Summer
cfia.1822	EPFU	N	OSHAWA	ON	Human	16-08-2016	Summer
cfia.1823	EPFU	N	CHESLEY	ON	Human	16-08-2016	Summer
cfia.1824	EPFU	N	ELMWOOD	ON	Human	16-08-2016	Summer
cfia.1825	EPFU	N	BELLEVILLE	ON	Human	16-08-2016	Summer
cfia.1826	EPFU	N	LONDON	ON	Human	16-08-2016	Summer
cfia.1827	EPFU	N	NIAGARA ON THE LAKE	ON	Human	16-08-2016	Summer
cfia.1828	EPFU	N	PETERBOROUGH	ON	Human	16-08-2016	Summer
cfia.1829	EPFU	P	DUTTON	ON	Human	16-08-2016	Summer
cfia.183	MYLU	N	COCAGNE	NB	Human	13-06-2014	Summer
cfia.1830	EPFU	P	SARNIA	ON	Human	16-08-2016	Summer
cfia.1831	LACI	N	ST. CATHARINES	ON	Human	16-08-2016	Summer
cfia.1832	EPFU	N	LONDON	ON	Human	16-08-2016	Summer
cfia.1833	EPFU	N	RIDGEWAY	ON	Human	16-08-2016	Summer
cfia.1834	EPFU	N	WASAGA BEACH	ON	Human	16-08-2016	Summer
cfia.1835	EPFU	N	BARRIE	ON	Human	16-08-2016	Summer
cfia.1836	EPFU	N	OAKVILLE	ON	CAT.C	16-08-2016	Summer
cfia.1837	EPFU	N	PORT HOPE	ON	CAT.U	16-08-2016	Summer
cfia.1838	EPFU	N	PORT PERRY	ON	CAT.U	16-08-2016	Summer
cfia.1839	EPFU	U	RICHMOND	QC	CAT.U	16-08-2016	Summer
cfia.184	EPFU	N	LONDON	ON	Human	13-06-2014	Summer
cfia.1840	EPFU	U	RICHMOND	QC	CAT.U	16-08-2016	Summer
cfia.1841	EPFU	U	RICHMOND	QC	CAT.U	16-08-2016	Summer
cfia.1842	EPFU	N	ST. CATHARINES	ON	CAT.U	16-08-2016	Summer
cfia.1843	EPFU	P	PONOKA	AB	DOG	17-08-2016	Summer
cfia.1844	MYLU	N	CALGARY	AB	Human	17-08-2016	Summer
cfia.1845	EPFU	N	BRACEBRIDGE	ON	CAT.U	17-08-2016	Summer
cfia.1846	EPFU	N	BRIGHTON	ON	CAT.U	17-08-2016	Summer
cfia.1847	MYLU	N	CARNDUFF	SK	CAT.U	17-08-2016	Summer
cfia.1848	MYLU	N	DRAYTON VALLEY	AB	CAT.U	17-08-2016	Summer
cfia.1849	EPFU	N	HAMILTON	ON	CAT.U	17-08-2016	Summer
cfia.185	EPFU	N	LONDON	ON	Human	13-06-2014	Summer
cfia.1850	EPFU	N	LONDON	ON	CAT.U	17-08-2016	Summer
cfia.1851	EPFU	N	LONDON	ON	CAT.U	17-08-2016	Summer
cfia.1852	EPFU	N	LONDON	ON	CAT.U	17-08-2016	Summer
cfia.1853	EPFU	N	HARLEY	ON	DOG	17-08-2016	Summer
cfia.1854	EPFU	N	FORT ERIE	ON	DOG	17-08-2016	Summer
cfia.1855	LANO	N	REGINA	SK	CAT.C	17-08-2016	Summer
cfia.1856	MYLU	N	SOURIS	MB	CAT.C	17-08-2016	Summer
cfia.1857	EPFU	N	SPRINGFIELD	ON	CAT.U	17-08-2016	Summer
cfia.1858	EPFU	N	ST. CATHERINES	ON	CAT.U	17-08-2016	Summer
cfia.1859	EPFU	N	BROMONT	QC	DOG	17-08-2016	Summer
cfia.186	EPFU	N	PETERBOROUGH	ON	CAT.U	13-06-2014	Summer
cfia.1860	EPFU	N	BRANTFORD	ON	CAT.U	18-08-2016	Summer
cfia.1861	MYLU	N	EDMONTON	AB	CAT.U	18-08-2016	Summer
cfia.1862	MYLU	N	FORT MACLEOD	AB	CAT.U	18-08-2016	Summer
cfia.1863	EPFU	N	HAMILTON	ON	CAT.U	18-08-2016	Summer
cfia.1864	MYLU	U	IRON SPRINGS	AB	CAT.C	18-08-2016	Summer
cfia.1865	EPFU	N	KITCHENER	ON	CAT.U	18-08-2016	Summer
cfia.1866	MYLU	N	HAPPY VALLEY GOOSE BAY	NL	Human	18-08-2016	Summer
cfia.1867	EPFU	N	LETHBRIDGE	AB	CAT.U	18-08-2016	Summer
cfia.1868	EPFU	N	LETHBRIDGE	AB	CAT.U	18-08-2016	Summer
cfia.1869	EPFU	N	BRANTFORD	ON	Human	18-08-2016	Summer
cfia.187	EPFU	P	SEAFORTH	ON	Human	16-06-2014	Summer
cfia.1870	EPFU	N	DALKEITH	ON	Human	18-08-2016	Summer
cfia.1871	EPFU	N	KINGSTON	ON	Human	18-08-2016	Summer
cfia.1872	EPFU	N	LINDSAY	ON	Human	18-08-2016	Summer
cfia.1873	EPFU	N	FENWICK	ON	Human	18-08-2016	Summer
cfia.1874	EPFU	N	ELMIRA	ON	Human	18-08-2016	Summer
cfia.1875	EPFU	N	ELMIRA	ON	Human	18-08-2016	Summer
cfia.1876	EPFU	N	OWEN SOUND	ON	CAT.U	18-08-2016	Summer
cfia.1877	EPFU	N	SARNIA	ON	CAT.U	18-08-2016	Summer
cfia.1878	EPFU	N	SASKATOON	SK	CAT.U	18-08-2016	Summer
cfia.1879	LANO	N	GRAVELBOURG	SK	DOG	18-08-2016	Summer
cfia.188	EPFU	N	COURTICE	ON	CAT.U	17-06-2014	Summer
cfia.1880	EPFU	N	SASKATOON	SK	Human	18-08-2016	Summer
cfia.1881	EPFU	N	SASKATOON	SK	Human	18-08-2016	Summer
cfia.1882	EPFU	N	SASKATOON	SK	Human	18-08-2016	Summer
cfia.1883	MYLU	N	BARRIERE	BC	CAT.I	19-08-2016	Summer
cfia.1884	MYLU	N	RED DEER	AB	Human	19-08-2016	Summer
cfia.1885	MYLU	N	CALGARY	AB	CAT.U	19-08-2016	Summer
cfia.1886	MYLU	N	CALGARY	AB	CAT.U	19-08-2016	Summer
cfia.1887	MYYU	N	TRAIL	BC	Human	19-08-2016	Summer
cfia.1888	EPFU	P	KAMLOOPS	BC	Human	19-08-2016	Summer
cfia.1889	EPFU	N	HAMILTON	ON	CAT.U	19-08-2016	Summer
cfia.189	EPFU	N	THORNHILL	ON	DOG	17-06-2014	Summer
cfia.1890	MYLU	N	KELOWNA	BC	CAT.U	19-08-2016	Summer
cfia.1891	MYLU	N	PLUMAS	MB	Human	19-08-2016	Summer
cfia.1892	MYCA	N	LADYSMITH	BC	CAT.C	19-08-2016	Summer
cfia.1893	MYLU	N	LADYSMITH	BC	CAT.C	19-08-2016	Summer
cfia.1894	EPFU	N	LONDON	ON	CAT.U	19-08-2016	Summer
cfia.1895	EPFU	N	MINESING	ON	CAT.U	19-08-2016	Summer
cfia.1896	EPFU	N	PORT COLBORNE	ON	Human	19-08-2016	Summer
cfia.1897	EPFU	N	PETERBOROUGH	ON	Human	19-08-2016	Summer
cfia.1898	EPFU	N	WALDHEM	SK	Human	19-08-2016	Summer
cfia.1899	EPFU	N	PORT STANLEY	ON	Human	22-08-2016	Summer
cfia.190	EPFU	N	THORNHILL	ON	DOG	17-06-2014	Summer
cfia.1900	EPFU	N	WYOMING	ON	Human	22-08-2016	Summer
cfia.1901	EPFU	N	NORTH BATTLEFORD	SK	Human	22-08-2016	Summer
cfia.1902	EPFU	N	MOOSE JAW	SK	Human	22-08-2016	Summer
cfia.1903	LABO	N	DUNMORE	AB	CAT.U	23-08-2016	Summer
cfia.1904	EPFU	N	KINGSTON	ON	CAT.U	23-08-2016	Summer
cfia.1905	MYEV	N	LANGLEY	BC	CAT.U	23-08-2016	Summer
cfia.1906	EPFU	N	LONDON	ON	CAT.U	23-08-2016	Summer
cfia.1907	EPFU	U	MEDICINE HAT	AB	CAT.C	23-08-2016	Summer
cfia.1908	EPFU	N	MONTREAL	QC	CAT.U	23-08-2016	Summer
cfia.1909	EPFU	N	LONDON	ON	Human	23-08-2016	Summer
cfia.191	EPFU	N	BRANTFORD	ON	CAT.U	18-06-2014	Summer
cfia.1910	EPFU	N	KERWOOD	ON	Human	23-08-2016	Summer
cfia.1911	EPFU	N	LONDON	ON	Human	23-08-2016	Summer
cfia.1912	EPFU	N	NIAGARA FALLS	ON	Human	23-08-2016	Summer
cfia.1913	EPFU	N	ST. CATHARINES	ON	Human	23-08-2016	Summer
cfia.1914	EPFU	N	KITCHENER	ON	Human	23-08-2016	Summer
cfia.1915	EPFU	N	ROTHSAY	ON	Human	23-08-2016	Summer
cfia.1916	EPFU	N	AURORA	ON	Human	23-08-2016	Summer
cfia.1917	MYYU	N	NORTH VANCOUVER	BC	CAT.U	23-08-2016	Summer
cfia.1918	EPFU	N	WELLAND	ON	CAT.C	23-08-2016	Summer
cfia.1919	EPFU	U	WOODSTOCK	ON	CAT.U	23-08-2016	Summer
cfia.192	MYCA	N	QUALICUM BEACH	BC	Human	19-06-2014	Summer
cfia.1920	LANO	P	CANMORE	AB	DOG	24-08-2016	Summer
cfia.1921	MYLU	N	CLARENVILLE	NL	CAT.U	24-08-2016	Summer
cfia.1922	MYLU	U	CLARENVILLE	NL	CAT.U	24-08-2016	Summer
cfia.1923	MYLU	U	CLARENVILLE	NL	CAT.U	24-08-2016	Summer
cfia.1924	MYLU	U	CLARENVILLE	NL	CAT.U	24-08-2016	Summer
cfia.1925	MYLU	U	CLARENVILLE	NL	CAT.U	24-08-2016	Summer
cfia.1926	EPFU	N	HAMILTON	ON	CAT.U	24-08-2016	Summer
cfia.1927	EPFU	N	HAMILTON	ON	CAT.U	24-08-2016	Summer
cfia.1928	MYLU	N	LAKE OF THE WOOODS	MB	Human	24-08-2016	Summer
cfia.1929	LACI	N	WINNIPEG	MB	Human	24-08-2016	Summer
cfia.193	EPFU	N	GODERICH	ON	Human	19-06-2014	Summer
cfia.1930	MYYU	N	MAPLE RIDGE	BC	CAT.I	24-08-2016	Summer
cfia.1931	LANO	N	NANTON	AB	CAT.C	24-08-2016	Summer
cfia.1932	EPFU	U	BEAMSVILLE	ON	Human	24-08-2016	Summer
cfia.1933	EPFU	N	MISSISSAUGA	ON	Human	24-08-2016	Summer
cfia.1934	EPFU	N	HAMILTON	ON	Human	24-08-2016	Summer
cfia.1935	MYLU	N	OKOTOKS	AB	CAT.U	24-08-2016	Summer
cfia.1936	EPFU	N	OTTAWA	ON	CAT.U	24-08-2016	Summer
cfia.1937	EPFU	N	SASKATOON	SK	CAT.U	24-08-2016	Summer
cfia.1938	EPFU	N	L'ASSOMPTION	QC	DOG	24-08-2016	Summer
cfia.1939	EPFU	N	THORNHILL	ON	CAT.U	24-08-2016	Summer
cfia.194	EPFU	N	LONDON	ON	CAT.U	19-06-2014	Summer
cfia.1940	EPFU	N	MEDICINE HAT	AB	Human	25-08-2016	Summer
cfia.1941	EPFU	U	MEDICINE HAT	AB	Human	25-08-2016	Summer
cfia.1942	EPFU	N	MEDICINE HAT	AB	Human	25-08-2016	Summer
cfia.1943	LANO	P	CAMROSE	AB	CAT.C	25-08-2016	Summer
cfia.1944	EPFU	P	COBOURG	ON	CAT.U	25-08-2016	Summer
cfia.1945	LACI	P	WINNIPEG	MB	Human	25-08-2016	Summer
cfia.1946	MYEV	N	KITIMAT	BC	CAT.C	25-08-2016	Summer
cfia.1947	MYEV	N	KITIMAT	BC	CAT.C	25-08-2016	Summer
cfia.1948	MYLU	N	LAC DU BONNET	MB	CAT.U	25-08-2016	Summer
cfia.1949	EPFU	N	LANGLEY	BC	CAT.C	25-08-2016	Summer
cfia.195	MYLU	N	SALMON ARM	BC	CAT.U	19-06-2014	Summer
cfia.1950	LANO	N	MCTAGGART	SK	CAT.C	25-08-2016	Summer
cfia.1951	LANO	U	MCTAGGART	SK	CAT.C	25-08-2016	Summer
cfia.1952	MYLU	N	NANTON	AB	CAT.C	25-08-2016	Summer
cfia.1953	EPFU	N	MARKDALE	ON	Human	25-08-2016	Summer
cfia.1954	EPFU	N	OTTAWA	ON	Human	25-08-2016	Summer
cfia.1955	EPFU	N	MISSISSAUGA	ON	Human	25-08-2016	Summer
cfia.1956	EPFU	N	ST-AUGUSTIN-DE-DESMAURES	QC	Human	25-08-2016	Summer
cfia.1957	EPFU	N	BÑCANCOUR	QC	Human	25-08-2016	Summer
cfia.1958	LANO	N	TABER	AB	CAT.C	25-08-2016	Summer
cfia.1959	MYYU	N	VANCOUVER	BC	CAT.U	25-08-2016	Summer
cfia.196	MYYU	N	WHISTLER	BC	CAT.U	19-06-2014	Summer
cfia.1960	MYLU	N	CALMAR	AB	Human	26-08-2016	Summer
cfia.1961	MYLU	N	BURNS LAKE	BC	CAT.U	26-08-2016	Summer
cfia.1962	EPFU	N	DUNDAS	ON	CAT.U	26-08-2016	Summer
cfia.1963	LANO	N	KINDERSLEY	SK	CAT.U	26-08-2016	Summer
cfia.1964	LANO	N	MEDICINE HAT	AB	CAT.C	26-08-2016	Summer
cfia.1965	EPFU	P	ERIEAU	ON	DOG	26-08-2016	Summer
cfia.1966	EPFU	N	PORT COLBORNE	ON	Human	26-08-2016	Summer
cfia.1967	EPFU	N	BROWNSVILLE	ON	Human	26-08-2016	Summer
cfia.1968	EPFU	N	BROWNSVILLE	ON	Human	26-08-2016	Summer
cfia.1969	MYLU	N	PENTICTON	BC	CAT.U	26-08-2016	Summer
cfia.197	MYLU	N	EDMONTON	AB	Human	20-06-2014	Summer
cfia.1970	MYLU	N	SQUAMISH	BC	CAT.U	26-08-2016	Summer
cfia.1971	MYLU	N	VICTORIA	BC	CAT.U	26-08-2016	Summer
cfia.1972	EPFU	N	WOODVILLE	ON	CAT.U	26-08-2016	Summer
cfia.1973	MYLU	N	CASTLEGAR	BC	CAT.U	29-08-2016	Summer
cfia.1974	MYYU	N	COMOX	BC	CAT.C	29-08-2016	Summer
cfia.1975	MYLU	N	LANGLEY	BC	CAT.U	29-08-2016	Summer
cfia.1976	EPFU	N	CHATHAM	ON	CAT.U	30-08-2016	Summer
cfia.1977	LANO	N	COALDALE	AB	CAT.U	30-08-2016	Summer
cfia.1978	LACI	P	GRIMSBY	ON	CAT.U	30-08-2016	Summer
cfia.1979	EPFU	N	HAMILTON	ON	CAT.U	30-08-2016	Summer
cfia.198	EPFU	N	HAMILTON	ON	CAT.U	20-06-2014	Summer
cfia.1980	EPFU	N	HAMILTON	ON	CAT.U	30-08-2016	Summer
cfia.1981	UNID	U	ILDERTON	ON	CAT.U	30-08-2016	Summer
cfia.1982	EPFU	N	UXBRIDGE	ON	Human	30-08-2016	Summer
cfia.1983	EPFU	N	HAMILTON	ON	Human	30-08-2016	Summer
cfia.1984	EPFU	N	SEAFORTH	ON	Human	30-08-2016	Summer
cfia.1985	EPFU	U	ST. CATHARINES	ON	Human	30-08-2016	Summer
cfia.1986	EPFU	P	THOROLD	ON	Human	30-08-2016	Summer
cfia.1987	MYLU	N	BEAUMONT	AB	CAT.C	31-08-2016	Summer
cfia.1988	EPFU	N	EDMONTON	AB	Human	31-08-2016	Summer
cfia.1989	MYLU	N	EDMONTON	AB	Human	31-08-2016	Summer
cfia.199	EPFU	N	SARNIA	ON	CAT.U	20-06-2014	Summer
cfia.1990	MYLU	N	CAMROSE	AB	Human	31-08-2016	Summer
cfia.1991	LANO	N	EDMONTON	AB	Human	31-08-2016	Summer
cfia.1992	LANO	N	CALGARY	AB	CAT.U	31-08-2016	Summer
cfia.1993	MYLU	N	CARNWOOD	AB	CAT.U	31-08-2016	Summer
cfia.1994	MYLU	N	VANCOUVER	BC	Human	31-08-2016	Summer
cfia.1995	EPFU	N	INDIAN HEAD	SK	CAT.U	31-08-2016	Summer
cfia.1996	EPFU	U	KITCHENER	ON	CAT.U	31-08-2016	Summer
cfia.1997	EPFU	U	LONDON	ON	CAT.U	31-08-2016	Summer
cfia.1998	EPFU	N	LONDON	ON	CAT.U	31-08-2016	Summer
cfia.1999	EPFU	N	RODNEY	ON	Human	31-08-2016	Summer
cfia.200	EPFU	N	HAMILTON	ON	CAT.U	24-06-2014	Summer
cfia.2000	EPFU	U	LONDON	ON	Human	31-08-2016	Summer
cfia.2001	EPFU	N	VINELAND STATION	ON	Human	31-08-2016	Summer
cfia.2002	EPFU	N	VICTORIAVILLE	QC	Human	31-08-2016	Summer
cfia.2003	EPFU	P	TROIS-RIVI_RES	QC	Human	31-08-2016	Summer
cfia.2004	LANO	U	IR 124	SK	Human	31-08-2016	Summer
cfia.2005	LANO	N	EMERALD PARK	SK	Human	31-08-2016	Summer
cfia.2006	EPFU	N	REGINA	SK	Human	31-08-2016	Summer
cfia.2007	EPFU	N	BLAINE LAKE	SK	Human	31-08-2016	Summer
cfia.2008	EPFU	P	BLAINE LAKE	SK	Human	31-08-2016	Summer
cfia.2009	MYLU	N	WHISTLER	BC	CAT.C	31-08-2016	Summer
cfia.201	EPFU	N	LETHBRIDGE	AB	CAT.U	25-06-2014	Summer
cfia.2010	LANO	N	CABRI	SK	CAT.C	01-09-2016	Autumn
cfia.2011	MYCA	N	QUALICUM BEACH	BC	Human	01-09-2016	Autumn
cfia.2012	EPFU	N	HAMILTON	ON	CAT.U	01-09-2016	Autumn
cfia.2013	MYEV	U	KELOWNA	BC	CAT.U	01-09-2016	Autumn
cfia.2014	EPFU	N	KELOWNA	BC	CAT.C	01-09-2016	Autumn
cfia.2015	EPFU	N	LONDON	ON	CAT.U	01-09-2016	Autumn
cfia.2016	EPFU	P	MINDEN	ON	DOG	01-09-2016	Autumn
cfia.2017	EPFU	N	BRAMPTON	ON	Human	01-09-2016	Autumn
cfia.2018	LANO	N	VANCOUVER	BC	CAT.U	01-09-2016	Autumn
cfia.2019	EPFU	N	SARNIA	ON	Human	02-09-2016	Autumn
cfia.202	EPFU	N	DUNDAS	ON	Human	25-06-2014	Summer
cfia.2020	EPFU	P	WOODSTOCK	ON	Human	02-09-2016	Autumn
cfia.2021	MYLU	N	STETTLER	AB	CAT.C	06-09-2016	Autumn
cfia.2022	MYLU	N	ANGLIN LAKE	SK	Human	06-09-2016	Autumn
cfia.2023	MYLU	N	WILLIAMS LAKE	BC	CAT.U	06-09-2016	Autumn
cfia.2024	MYLU	N	RIMBEY	AB	Human	07-09-2016	Autumn
cfia.2025	LANO	N	CALGARY	AB	CAT.C	07-09-2016	Autumn
cfia.2026	MYEV	N	COBBLE HILL	BC	CAT.U	07-09-2016	Autumn
cfia.2027	MYCA	N	GABRIOLA ISLAND	BC	CAT.C	07-09-2016	Autumn
cfia.2028	EPFU	P	INNERKIP	ON	CAT.C	07-09-2016	Autumn
cfia.2029	MYLU	N	BOTWOOD	NL	Human	07-09-2016	Autumn
cfia.203	EPFU	N	LONDON	ON	Human	25-06-2014	Summer
cfia.2030	EPFU	N	INNISFIL	ON	Human	07-09-2016	Autumn
cfia.2031	EPFU	N	OTTAWA	ON	CAT.U	07-09-2016	Autumn
cfia.2032	MYLU	N	WESTLOCK	AB	CAT.U	07-09-2016	Autumn
cfia.2033	MYLU	N	EDMONTON	AB	Human	08-09-2016	Autumn
cfia.2034	EPFU	N	SALT SPRING ISLAND	BC	Human	08-09-2016	Autumn
cfia.2035	MYLU	N	MOOSE JAW	SK	CAT.U	08-09-2016	Autumn
cfia.2036	LANO	N	NANTON	AB	CAT.U	08-09-2016	Autumn
cfia.2037	LANO	N	NANTON	AB	CAT.U	08-09-2016	Autumn
cfia.2038	LANO	N	NANTON	AB	CAT.C	08-09-2016	Autumn
cfia.2039	LACI	P	COBOURG	ON	DOG	08-09-2016	Autumn
cfia.204	MYYU	N	NARAMATA	BC	CAT.U	25-06-2014	Summer
cfia.2040	EPFU	N	PETROLIA	ON	Human	08-09-2016	Autumn
cfia.2041	LANO	N	STAVELY	AB	CAT.C	08-09-2016	Autumn
cfia.2042	LANO	N	AIRDRIE	AB	CAT.C	09-09-2016	Autumn
cfia.2043	LANO	P	EDMONTON	AB	Human	09-09-2016	Autumn
cfia.2044	UNID	P	GABRIOLA ISLAND	BC	Human	09-09-2016	Autumn
cfia.2045	UNID	P	MAPLE RIDGE	BC	Human	09-09-2016	Autumn
cfia.2046	MYLU	N	FORT SASKATCHEWAN	AB	CAT.I	09-09-2016	Autumn
cfia.2047	MYLU	N	SEDGEWICK	AB	CAT.U	09-09-2016	Autumn
cfia.2048	MYLU	N	VERNON	BC	CAT.U	09-09-2016	Autumn
cfia.2049	MYLU	N	GREIG LAKE	SK	Human	09-09-2016	Autumn
cfia.205	MYYU	N	BLACK CREEK	BC	CAT.C	27-06-2014	Summer
cfia.2050	EPFU	N	SASKATOON	SK	Human	09-09-2016	Autumn
cfia.2051	EPFU	N	WEYBURN	SK	CAT.C	09-09-2016	Autumn
cfia.2052	MYLU	N	BENTLEY	AB	CAT.C	12-09-2016	Autumn
cfia.2053	MYLU	N	BLACK DIAMOND	AB	CAT.C	12-09-2016	Autumn
cfia.2054	MYLU	N	DUNCAN	BC	Human	12-09-2016	Autumn
cfia.2055	UNID	N	NANAIMO	BC	CAT.U	12-09-2016	Autumn
cfia.2056	EPFU	N	BÑCANCOUR	QC	CAT.U	13-09-2016	Autumn
cfia.2057	EPFU	P	KINGSTON	ON	Human	13-09-2016	Autumn
cfia.2058	EPFU	N	VERONA	ON	Human	13-09-2016	Autumn
cfia.2059	EPFU	N	NEWTON	ON	Human	13-09-2016	Autumn
cfia.206	EPFU	N	MARTENSVILLE	SK	CAT.U	27-06-2014	Summer
cfia.2060	EPFU	N	ST. THOMAS	ON	CAT.U	13-09-2016	Autumn
cfia.2061	LANO	N	AIRDRIE	AB	CAT.U	14-09-2016	Autumn
cfia.2062	EPFU	N	LETHBRIDGE	AB	Human	14-09-2016	Autumn
cfia.2063	LANO	N	DUNMORE	AB	CAT.U	14-09-2016	Autumn
cfia.2064	EPFU	U	NEWMARKET	ON	CAT.U	14-09-2016	Autumn
cfia.2065	EPFU	N	TALBOTVILLE	ON	Human	14-09-2016	Autumn
cfia.2066	MYLU	N	ROCKWOOD	ON	Human	14-09-2016	Autumn
cfia.2067	MYLU	N	SQUAMISH	BC	CAT.U	14-09-2016	Autumn
cfia.2068	MYCA	N	VICTORIA	BC	CAT.C	14-09-2016	Autumn
cfia.2069	MYLU	N	LOWER NICOLA	BC	CAT.C	15-09-2016	Autumn
cfia.207	EPFU	N	SARNIA	ON	CAT.U	27-06-2014	Summer
cfia.2070	EPFU	N	WALLACEBURG	ON	DOG	15-09-2016	Autumn
cfia.2071	LACI	P	LONGUEUIL	QC	Human	15-09-2016	Autumn
cfia.2072	UNID	N	VICTORIA	BC	CAT.C	16-09-2016	Autumn
cfia.2073	EPFU	N	CREMONA	AB	CAT.U	19-09-2016	Autumn
cfia.2074	UNID	P	FLORAL	SK	CAT.C	19-09-2016	Autumn
cfia.2075	MYLU	N	GREATER MASSET AREA	BC	CAT.U	19-09-2016	Autumn
cfia.2076	LANO	N	CALGARY	AB	Human	20-09-2016	Autumn
cfia.2077	EPFU	N	CALGARY	AB	CAT.C	20-09-2016	Autumn
cfia.2078	LANO	N	CHESTERMERE	AB	CAT.C	20-09-2016	Autumn
cfia.2079	LANO	N	DRUMHELLER	AB	CAT.C	20-09-2016	Autumn
cfia.208	EPFU	N	LONDON	ON	Human	30-06-2014	Summer
cfia.2080	MYLU	N	RICHMOND	BC	Human	20-09-2016	Autumn
cfia.2081	MYLU	N	OAKVILLE	ON	Human	20-09-2016	Autumn
cfia.2082	EPFU	N	PETERBOROUGH	ON	Human	20-09-2016	Autumn
cfia.2083	UNID	U	THOROLD	ON	Human	20-09-2016	Autumn
cfia.2084	MYLU	N	QUALICUM BEACH	BC	CAT.U	20-09-2016	Autumn
cfia.2085	MYLU	N	QUALICUM BEACH	BC	CAT.U	20-09-2016	Autumn
cfia.2086	EPFU	N	SHERWOOD PARK	AB	Human	21-09-2016	Autumn
cfia.2087	MYLU	N	PONOKA	AB	Human	21-09-2016	Autumn
cfia.2088	EPFU	N	MEDICINE HAT	AB	CAT.U	21-09-2016	Autumn
cfia.2089	MYLU	N	NANAIMO	BC	CAT.C	21-09-2016	Autumn
cfia.209	MYLU	N	COURTENAY	BC	CAT.U	02-07-2014	Summer
cfia.2090	MYLU	P	NANAIMO	BC	CAT.C	21-09-2016	Autumn
cfia.2091	UNID	P	SASKATOON	SK	DOG	21-09-2016	Autumn
cfia.2092	MYLU	N	CHEMAINUS	BC	Human	22-09-2016	Autumn
cfia.2093	MYLU	P	NAKUSP	BC	Human	22-09-2016	Autumn
cfia.2094	MYLU	N	HAVRE SAINT-PIERRE	QC	Human	27-09-2016	Autumn
cfia.2095	EPFU	N	MEDICINE HAT	AB	Human	28-09-2016	Autumn
cfia.2096	MYLU	N	MEDICINE HAT	AB	Human	28-09-2016	Autumn
cfia.2097	EPFU	P	MEDICINE HAT	AB	Human	28-09-2016	Autumn
cfia.2098	EPFU	P	KAMLOOPS	BC	Human	28-09-2016	Autumn
cfia.2099	LANO	N	WELLAND	ON	Human	29-09-2016	Autumn
cfia.210	UNID	N	LANGLEY	BC	CAT.U	03-07-2014	Summer
cfia.2100	LANO	N	EDMONTON	AB	CAT.U	30-09-2016	Autumn
cfia.2101	EPFU	U	SOUTH MOUNTAIN	ON	CAT.U	30-09-2016	Autumn
cfia.2102	LANO	N	CALGARY	AB	CAT.C	05-10-2016	Autumn
cfia.2103	EPFU	P	ST. THOMAS	ON	Human	05-10-2016	Autumn
cfia.2104	EPFU	P	SASKATOON	SK	CAT.U	05-10-2016	Autumn
cfia.2105	EPFU	N	EDMONTON	AB	Human	06-10-2016	Autumn
cfia.2106	EPFU	P	MONTRÑAL	QC	Human	06-10-2016	Autumn
cfia.2107	EPFU	N	BELMONT	ON	CAT.U	07-10-2016	Autumn
cfia.2108	UNID	U	OKOTOKS	AB	CAT.U	07-10-2016	Autumn
cfia.2109	EPFU	N	COPETOWN	ON	CAT.U	12-10-2016	Autumn
cfia.211	EPFU	P	WHITBY	ON	Human	04-07-2014	Summer
cfia.2110	EPFU	N	ST. CATHARINES	ON	DOG	12-10-2016	Autumn
cfia.2111	MYCA	N	SOOKE	BC	CAT.C	12-10-2016	Autumn
cfia.2112	EPFU	N	DUBLIN	ON	Human	13-10-2016	Autumn
cfia.2113	UNID	P	CHEMAINUS	BC	Human	14-10-2016	Autumn
cfia.2114	EPFU	N	PINCHER CREEK	AB	CAT.U	14-10-2016	Autumn
cfia.2115	EPFU	N	MAITLAND	ON	DOG	19-10-2016	Autumn
cfia.2116	EPFU	N	JERSEYVILLE	ON	DOG	19-10-2016	Autumn
cfia.2117	EPFU	N	EDMONTON	AB	Human	21-10-2016	Autumn
cfia.2118	EPFU	N	BLACK DIAMOND	AB	Human	21-10-2016	Autumn
cfia.2119	EPFU	N	DASHWOOD	ON	Human	21-10-2016	Autumn
cfia.212	EPFU	N	NORWICH	ON	CAT.U	04-07-2014	Summer
cfia.2120	EPFU	N	PRINCE ALBERT	SK	Human	24-10-2016	Autumn
cfia.2121	EPFU	N	PRINCE ALBERT	SK	Human	24-10-2016	Autumn
cfia.2122	EPFU	N	PRINCE ALBERT	SK	Human	24-10-2016	Autumn
cfia.2123	EPFU	N	PRINCE ALBERT	SK	Human	24-10-2016	Autumn
cfia.2124	UNID	N	NANIAMO	BC	DOG	25-10-2016	Autumn
cfia.2125	MYLU	N	BANFF	AB	Human	26-10-2016	Autumn
cfia.2126	MYCA	N	COLDSTREAM	BC	CAT.U	26-10-2016	Autumn
cfia.2127	EPFU	N	SLAVE LAKE	AB	DOG	28-10-2016	Autumn
cfia.2128	EPFU	N	PORT COLBORNE	ON	Human	28-10-2016	Autumn
cfia.2129	EPFU	N	AIRDRIE	AB	CAT.C	02-11-2016	Autumn
cfia.213	EPFU	N	SARNIA	ON	CAT.U	04-07-2014	Summer
cfia.2130	LANO	P	SUMMERLAND	BC	DOG	02-11-2016	Autumn
cfia.2131	EPFU	N	LONDON	ON	CAT.C	02-11-2016	Autumn
cfia.2132	EPFU	N	KINGSTON	ON	Human	02-11-2016	Autumn
cfia.2133	EPFU	P	SASKATOON	SK	Human	02-11-2016	Autumn
cfia.2134	EPFU	P	SASKATOON	SK	DOG	02-11-2016	Autumn
cfia.2135	MYCA	N	NANAIMO	BC	CAT.U	03-11-2016	Autumn
cfia.2136	EPFU	N	OTTAWA	ON	Human	07-11-2016	Autumn
cfia.2137	MYCA	U	MAYNE ISLAND	BC	Human	15-11-2016	Autumn
cfia.2138	MYSE	N	GRAND-TRACADIE	PE	Human	16-11-2016	Autumn
cfia.2139	EPFU	N	TERREBONNE	QC	Human	22-11-2016	Autumn
cfia.214	EPFU	N	WINCHESTER	ON	CAT.U	04-07-2014	Summer
cfia.2140	EPFU	N	MEDICINE HAT	AB	Human	23-11-2016	Autumn
cfia.2141	EPFU	N	WINCHESTER	ON	CAT.U	23-11-2016	Autumn
cfia.2142	EPFU	N	OTTAWA	ON	Human	24-11-2016	Autumn
cfia.2143	EPFU	N	WINDSOR	ON	Human	24-11-2016	Autumn
cfia.2144	EPFU	N	OTTAWA	ON	Human	29-11-2016	Autumn
cfia.2145	EPFU	P	GRANBY	QC	Human	29-11-2016	Autumn
cfia.2146	EPFU	U	REGINA	SK	Human	29-11-2016	Autumn
cfia.2147	LANO	N	HARRISON MILLS	BC	Human	01-12-2016	Winter
cfia.2148	EPFU	N	SASKATOON	SK	Human	05-12-2016	Winter
cfia.2149	EPFU	N	CALGARY	AB	Human	07-12-2016	Winter
cfia.215	LANO	N	WINNIPEG	MB	CAT.U	04-07-2014	Summer
cfia.2150	LANO	N	SQUAMISH	BC	Human	12-12-2016	Winter
cfia.2151	EPFU	N	CORNWALL	ON	CAT.U	14-12-2016	Winter
cfia.2152	EPFU	N	OTTAWA	ON	Human	14-12-2016	Winter
cfia.2153	EPFU	N	LONDON	ON	Human	15-12-2016	Winter
cfia.2154	EPFU	N	CAMBRIDGE	ON	Human	15-12-2016	Winter
cfia.2155	EPFU	N	HAMILTON	ON	Human	16-12-2016	Winter
cfia.2156	EPFU	N	EDMONTON	AB	CAT.U	19-12-2016	Winter
cfia.2157	EPFU	N	LONDON	ON	Human	19-12-2016	Winter
cfia.2158	EPFU	N	DRUMMONDVILLE	QC	CAT.U	21-12-2016	Winter
cfia.2159	EPFU	N	FREDERICTON	NB	DOG	21-12-2016	Winter
cfia.216	MYLU	N	EASTPORT	NL	Human	05-07-2014	Summer
cfia.2160	EPFU	N	OAKVILLE	ON	Human	21-12-2016	Winter
cfia.2161	EPFU	N	AYLMER	ON	Human	21-12-2016	Winter
cfia.2162	EPFU	N	GLANBROOK	ON	Human	22-12-2016	Winter
cfia.2163	EPFU	N	SASKATOON	SK	Human	22-12-2016	Winter
cfia.2164	EPFU	N	SAINT-CONSTANT	QC	DOG	23-12-2016	Winter
cfia.2165	EPFU	N	MOOSE JAW	SK	Human	23-12-2016	Winter
cfia.2166	EPFU	N	LONDON	ON	Human	29-12-2016	Winter
cfia.2167	EPFU	N	ST.CATHERINES	ON	Human	29-12-2016	Winter
cfia.2168	EPFU	N	BRANTFORD	ON	Human	30-12-2016	Winter
cfia.2169	EPFU	N	HAVELOCK	ON	Human	03-01-2017	Winter
cfia.217	MYLU	N	BENTLEY	AB	CAT.C	07-07-2014	Summer
cfia.2170	EPFU	N	DURHAM	ON	Human	04-01-2017	Winter
cfia.2171	EPFU	N	CALEDON	ON	Human	05-01-2017	Winter
cfia.2172	EPFU	N	NIAGARA FALLS	ON	CAT.U	06-01-2017	Winter
cfia.2173	EPFU	N	ST.CATHERINES	ON	Human	06-01-2017	Winter
cfia.2174	EPFU	N	WOODBRIDGE	ON	Human	09-01-2017	Winter
cfia.2175	EPFU	N	EDMONTON	AB	Human	11-01-2017	Winter
cfia.2176	EPFU	N	LONDON	ON	CAT.U	12-01-2017	Winter
cfia.2177	EPFU	N	LONDON	ON	CAT.U	12-01-2017	Winter
cfia.2178	EPFU	N	HAMILTON	ON	CAT.U	13-01-2017	Winter
cfia.2179	EPFU	N	PORT COLBORNE	ON	Human	13-01-2017	Winter
cfia.218	MYLU	N	SECHELT	BC	Human	07-07-2014	Summer
cfia.2180	EPFU	N	ELORA	ON	CAT.U	17-01-2017	Winter
cfia.2181	EPFU	N	PORT ELGIN	ON	DOG	17-01-2017	Winter
cfia.2182	EPFU	N	HAMILTON	ON	CAT.U	18-01-2017	Winter
cfia.2183	EPFU	N	CAMBRIDGE	ON	Human	19-01-2017	Winter
cfia.2184	EPFU	N	REGINA	SK	CAT.U	19-01-2017	Winter
cfia.2185	EPFU	N	TROIS-RIVI_RES	QC	Human	24-01-2017	Winter
cfia.2186	EPFU	N	ENNISMORE	ON	Human	25-01-2017	Winter
cfia.2187	EPFU	N	HAMILTON	ON	Human	30-01-2017	Winter
cfia.2188	EPFU	N	HAMILTON	ON	DOG	30-01-2017	Winter
cfia.2189	EPFU	N	WOODSTOCK	ON	Human	30-01-2017	Winter
cfia.219	UNID	N	SECHELT	BC	Human	07-07-2014	Summer
cfia.2190	EPFU	N	HAMILTON	ON	CAT.U	31-01-2017	Winter
cfia.2191	EPFU	N	BURLINGTON	ON	Human	31-01-2017	Winter
cfia.2192	EPFU	N	GODERICH	ON	Human	31-01-2017	Winter
cfia.2193	EPFU	N	ST.CATHERINES	ON	Human	31-01-2017	Winter
cfia.2194	EPFU	N	MIRABEL	QC	Human	01-02-2017	Winter
cfia.2195	EPFU	N	CORNWALL	ON	Human	02-02-2017	Winter
cfia.2196	EPFU	N	BRADFORD	ON	DOG	07-02-2017	Winter
cfia.2197	EPFU	N	THOROLD	ON	DOG	09-02-2017	Winter
cfia.2198	EPFU	N	HAMILTON	ON	CAT.U	13-02-2017	Winter
cfia.2199	EPFU	N	ST. CATHARINES	ON	DOG	14-02-2017	Winter
cfia.220	EPFU	N	LONDON	ON	Human	07-07-2014	Summer
cfia.2200	EPFU	N	PETERBOROUGH	ON	Human	16-02-2017	Winter
cfia.2201	EPFU	N	UXBRIDGE	ON	CAT.U	16-02-2017	Winter
cfia.2202	EPFU	N	INNISFIL	ON	CAT.U	17-02-2017	Winter
cfia.2203	EPFU	N	HAMILTON	ON	Human	22-02-2017	Winter
cfia.2204	EPFU	N	KESWICK	ON	Human	22-02-2017	Winter
cfia.2205	EPFU	N	SARNIA	ON	DOG	22-02-2017	Winter
cfia.2206	UNID	U	TAVISTOCK	ON	DOG	23-02-2017	Winter
cfia.2207	EPFU	N	OSHAWA	ON	Human	24-02-2017	Winter
cfia.2208	EPFU	U	ILDERTON	ON	CAT.U	28-02-2017	Winter
cfia.2209	EPFU	N	BURLINGTON	ON	Human	28-02-2017	Winter
cfia.221	EPFU	N	RODNEY	ON	Human	07-07-2014	Summer
cfia.2210	EPFU	U	THORNHILL	ON	Human	28-02-2017	Winter
cfia.2211	EPFU	N	WHEATLEY	ON	CAT.U	28-02-2017	Winter
cfia.2212	EPFU	N	DELHI	ON	CAT.U	03-03-2017	Spring
cfia.2213	EPFU	N	GUELPH	ON	CAT.U	07-03-2017	Spring
cfia.2214	MYCA	N	VICTORIA	BC	CAT.U	07-03-2017	Spring
cfia.2215	EPFU	P	COLDSTREAM	BC	Human	08-03-2017	Spring
cfia.2216	MYCA	P	MAPLE RIDGE	BC	Human	08-03-2017	Spring
cfia.2217	EPFU	N	ROCKLAND	ON	DOG	08-03-2017	Spring
cfia.2218	EPFU	N	PETROLIA	ON	CAT.U	09-03-2017	Spring
cfia.2219	EPFU	N	WELLAND	ON	CAT.U	09-03-2017	Spring
cfia.222	EPFU	P	LETHBRIDGE	AB	DOG	08-07-2014	Summer
cfia.2220	EPFU	P	MT. BRYDGES	ON	Human	14-03-2017	Spring
cfia.2221	EPFU	N	WELLAND	ON	CAT.U	14-03-2017	Spring
cfia.2222	EPFU	N	HAMILTON	ON	CAT.U	15-03-2017	Spring
cfia.2223	EPFU	N	GUELPH	ON	Human	15-03-2017	Spring
cfia.2224	MYCA	N	SOOHE	BC	CAT.U	15-03-2017	Spring
cfia.2225	EPFU	N	VAUGHAN	ON	Human	20-03-2017	Spring
cfia.2226	MYCA	N	NANAIMO	BC	DOG	22-03-2017	Spring
cfia.2227	EPFU	P	FREDERICTON	NB	Human	22-03-2017	Spring
cfia.2228	EPFU	P	FREDERICTON	NB	Human	22-03-2017	Spring
cfia.2229	EPFU	N	THORNHILL	ON	Human	22-03-2017	Spring
cfia.223	MYLU	N	ST. PAUL	AB	Human	09-07-2014	Summer
cfia.2230	EPFU	N	HAMILTON	ON	Human	23-03-2017	Spring
cfia.2231	EPFU	N	HAMILTON	ON	CAT.U	24-03-2017	Spring
cfia.2232	EPFU	N	BROCKVILLE	ON	CAT.U	28-03-2017	Spring
cfia.2233	EPFU	N	DORVAL, MONTREAL	QC	CAT.U	29-03-2017	Spring
cfia.2234	EPFU	N	SASKATOON	SK	Human	29-03-2017	Spring
cfia.2235	EPFU	N	HAMILTON	ON	Human	30-03-2017	Spring
cfia.2236	EPFU	N	LONDON	ON	Human	30-03-2017	Spring
cfia.2237	EPFU	N	SARNIA	ON	CAT.C	31-03-2017	Spring
cfia.2238	LANO	N	VANCOUVER	BC	Human	04-04-2017	Spring
cfia.2239	EPFU	N	IROQUOIS	ON	CAT.U	04-04-2017	Spring
cfia.224	MYLU	N	MORINVILLE	AB	Human	09-07-2014	Summer
cfia.2240	EPFU	N	KINGSTON	ON	CAT.U	04-04-2017	Spring
cfia.2241	EPFU	N	HAMILTON	ON	CAT.U	05-04-2017	Spring
cfia.2242	EPFU	N	MONKTON	ON	Human	05-04-2017	Spring
cfia.2243	MYEV	P	GIBSONS	BC	Human	07-04-2017	Spring
cfia.2244	UNID	N	NORTH BATTLEFORD	SK	Human	07-04-2017	Spring
cfia.2245	UNID	N	SASKATOON	SK	Human	07-04-2017	Spring
cfia.2246	EPFU	N	WELLAND	ON	CAT.U	07-04-2017	Spring
cfia.2247	EPFU	N	FREDERICTON	NB	CAT.C	11-04-2017	Spring
cfia.2248	EPFU	N	PORT DOVER	ON	Human	11-04-2017	Spring
cfia.2249	EPFU	N	LONDON	ON	Human	12-04-2017	Spring
cfia.225	MYYU	N	CAMPBELL RIVER	BC	CAT.U	09-07-2014	Summer
cfia.2250	EPFU	N	CAMBRIDGE	ON	Human	12-04-2017	Spring
cfia.2251	LANO	U	LETHBRIDGE	AB	Human	13-04-2017	Spring
cfia.2252	LANO	N	SQUAMISH	BC	Human	18-04-2017	Spring
cfia.2253	EPFU	N	ROUND LAKE	SK	CAT.U	18-04-2017	Spring
cfia.2254	EPFU	N	EDENWOLD	SK	Human	18-04-2017	Spring
cfia.2255	MYYU	N	PORT ALBERNI	BC	Human	19-04-2017	Spring
cfia.2256	MYLU	N	CREEMORE	ON	Human	19-04-2017	Spring
cfia.2257	EPFU	N	VARNA	ON	Human	20-04-2017	Spring
cfia.2258	EPFU	N	ST. CATHARINES	ON	Human	20-04-2017	Spring
cfia.2259	EPFU	N	HAMILTON	ON	Human	21-04-2017	Spring
cfia.226	EPFU	N	KLEINBURG	ON	DOG	09-07-2014	Summer
cfia.2260	EPFU	N	´LE PERROT	QC	Human	24-04-2017	Spring
cfia.2261	EPFU	N	CORNWALL	ON	CAT.U	25-04-2017	Spring
cfia.2262	EPFU	N	KESWICK	ON	Human	25-04-2017	Spring
cfia.2263	LANO	N	AIRDRIE	AB	CAT.I	28-04-2017	Spring
cfia.2264	EPFU	N	OLDS	AB	DOG	02-05-2017	Spring
cfia.2265	LANO	N	NORTH VANCOUVER	BC	Human	04-05-2017	Spring
cfia.2266	EPFU	N	NAPANEE	ON	Human	04-05-2017	Spring
cfia.2267	EPFU	N	ST.CATHERINES	ON	Human	04-05-2017	Spring
cfia.2268	MYCA	N	LUMBY	BC	CAT.C	05-05-2017	Spring
cfia.2269	LANO	N	WEYBURN	SK	Human	05-05-2017	Spring
cfia.227	EPFU	N	PETERBOROUGH	ON	CAT.U	09-07-2014	Summer
cfia.2270	LANO	N	WEST KELOWNA	BC	CAT.U	08-05-2017	Spring
cfia.2271	EPFU	N	BRANTFORD	ON	Human	09-05-2017	Spring
cfia.2272	MYSE	N	ALIDA	SK	CAT.U	10-05-2017	Spring
cfia.2273	MYCI	N	BROOKS	AB	DOG	10-05-2017	Spring
cfia.2274	EPFU	U	EXETER	ON	CAT.U	10-05-2017	Spring
cfia.2275	EPFU	N	FREDERICTON	NB	Human	11-05-2017	Spring
cfia.2276	EPFU	U	GRANDE PRAIRIE	AB	Human	12-05-2017	Spring
cfia.2277	EPFU	N	WILLIAMS LAKE	BC	DOG	12-05-2017	Spring
cfia.2278	EPFU	N	LONDON	ON	DOG	12-05-2017	Spring
cfia.2279	MYLU	U	OYEN	AB	Human	16-05-2017	Spring
cfia.228	EPFU	N	PETERBOROUGH	ON	CAT.U	09-07-2014	Summer
cfia.2280	MYCI	N	SHERWOOD PARK	AB	DOG	16-05-2017	Spring
cfia.2281	EPFU	N	CHATHAM	ON	CAT.U	16-05-2017	Spring
cfia.2282	MYCA	P	VICTORIA	BC	Human	18-05-2017	Spring
cfia.2283	MYLU	N	SASKATOON	SK	CAT.U	18-05-2017	Spring
cfia.2284	EPFU	N	HAMILTON	ON	CAT.C	19-05-2017	Spring
cfia.2285	EPFU	N	STE-MARTHE	QC	CAT.U	19-05-2017	Spring
cfia.2286	EPFU	N	WESTMOUNT	QC	Human	19-05-2017	Spring
cfia.2287	EPFU	N	LOCHABER-OUEST	QC	Human	19-05-2017	Spring
cfia.2288	UNID	N	LA RONGE	SK	Human	19-05-2017	Spring
cfia.2289	EPFU	N	TORONTO	ON	Human	25-05-2017	Spring
cfia.229	EPFU	P	SASKATOON	SK	Human	11-07-2014	Summer
cfia.2290	MYCA	U	PRINCE GEORGE	BC	Human	26-05-2017	Spring
cfia.2291	EPFU	N	LUNDAR	MB	Human	26-05-2017	Spring
cfia.2292	EPFU	P	BELLVILLE	ON	Human	26-05-2017	Spring
cfia.2293	MYCI	N	ST. ALBERT	AB	Human	29-05-2017	Spring
cfia.2294	MYCI	N	DRAYTON VALLEY	AB	Human	29-05-2017	Spring
cfia.2295	EPFU	N	KESWICK	ON	CAT.U	30-05-2017	Spring
cfia.2296	EPFU	N	BURLINGTON	ON	Human	30-05-2017	Spring
cfia.2297	EPFU	N	PORT COLBORNE	ON	CAT.U	30-05-2017	Spring
cfia.2298	EPFU	N	MIRABELLE	QC	DOG	30-05-2017	Spring
cfia.2299	EPFU	N	COWANSVILLE	QC	CAT.U	31-05-2017	Spring
cfia.230	EPFU	N	QUEENSVILLE	ON	Human	14-07-2014	Summer
cfia.2300	EPFU	N	COWANSVILLE	QC	CAT.U	31-05-2017	Spring
cfia.2301	EPFU	N	BALTIMORE05	ON	Human	31-05-2017	Spring
cfia.2302	EPFU	N	TROIS-RIVI_RES	QC	DOG	31-05-2017	Spring
cfia.2303	EPFU	N	BELLEVILLE	ON	CAT.U	01-06-2017	Summer
cfia.2304	LANO	N	BROOKS	AB	Human	01-06-2017	Summer
cfia.2305	EPFU	P	GUNN	AB	DOG	01-06-2017	Summer
cfia.2306	EPFU	P	KESWICK	NB	Human	01-06-2017	Summer
cfia.2307	MYLU	N	HOLYROOD	NL	Human	01-06-2017	Summer
cfia.2308	EPFU	N	WELLAND	ON	Human	01-06-2017	Summer
cfia.2309	EPFU	N	REGINA	SK	CAT.C	01-06-2017	Summer
cfia.231	MYLU	N	BLAIRMORE	AB	CAT.C	15-07-2014	Summer
cfia.2310	MYLU	N	CUMBERLAND	PE	Human	01-06-2017	Summer
cfia.2311	EPFU	N	CHRISTOPHER LAKE	SK	Human	01-06-2017	Summer
cfia.2312	MYYU	N	100 MILE HOUSE	BC	CAT.C	02-06-2017	Summer
cfia.2313	EPFU	N	GUELPH	ON	CAT.U	02-06-2017	Summer
cfia.2314	EPFU	N	KESWICK	ON	CAT.U	02-06-2017	Summer
cfia.2315	EPFU	N	GUELPH	ON	Human	02-06-2017	Summer
cfia.2316	EPFU	N	VINELAND	ON	CAT.U	02-06-2017	Summer
cfia.2317	EPFU	P	CONTRECOEUR	QC	CAT.U	05-06-2017	Summer
cfia.2318	EPFU	N	BARRIE	ON	CAT.U	06-06-2017	Summer
cfia.2319	LANO	N	LETHBRIDGE	AB	CAT.U	06-06-2017	Summer
cfia.232	MYLU	N	BROOKS	AB	CAT.U	15-07-2014	Summer
cfia.2320	MYLU	N	WINGHAM	ON	DOG	06-06-2017	Summer
cfia.2321	EPFU	P	RIMBEY	AB	DOG	07-06-2017	Summer
cfia.2322	EPFU	N	CHATSWORTH	ON	DOG	07-06-2017	Summer
cfia.2323	EPFU	N	OTTAWA	ON	Human	07-06-2017	Summer
cfia.2324	LANO	N	PRINCE ALBERT	SK	Human	07-06-2017	Summer
cfia.2325	LANO	U	LETHBRIDGE	AB	Human	08-06-2017	Summer
cfia.2326	EPFU	N	FREDERICTON	NB	CAT.I	08-06-2017	Summer
cfia.2327	EPFU	N	MERLIN	ON	Human	08-06-2017	Summer
cfia.2328	EPFU	N	LONDON	ON	Human	08-06-2017	Summer
cfia.2329	EPFU	N	ETOBICOKE	ON	Human	08-06-2017	Summer
cfia.233	EPFU	U	LINDSAY	ON	Human	15-07-2014	Summer
cfia.2330	LANO	N	TABER	AB	CAT.C	08-06-2017	Summer
cfia.2331	MYLU	N	ONOWAY	AB	DOG	09-06-2017	Summer
cfia.2332	EPFU	N	MISSISSAUGA	ON	Human	09-06-2017	Summer
cfia.2333	EPFU	N	MABERLY	ON	Human	12-06-2017	Summer
cfia.2334	EPFU	N	TORONTO	ON	Human	12-06-2017	Summer
cfia.2335	MYLU	N	MADDEN	AB	Human	13-06-2017	Summer
cfia.2336	EPFU	N	TORONTO	ON	Human	13-06-2017	Summer
cfia.2337	EPFU	N	LONDON	ON	Human	13-06-2017	Summer
cfia.2338	MYCI	N	WESTLOCK	AB	CAT.U	13-06-2017	Summer
cfia.2339	MYCA	N	ABBOTSFORD	BC	CAT.U	14-06-2017	Summer
cfia.234	EPFU	N	ENNISMORE	ON	Human	15-07-2014	Summer
cfia.2340	MYCI	N	EDMONTON	AB	CAT.C	14-06-2017	Summer
cfia.2341	MYLU	U	CLANWILLIAM	MB	DOG	14-06-2017	Summer
cfia.2342	EPFU	N	SUSSEX	NB	Human	14-06-2017	Summer
cfia.2343	EPFU	N	UXBRIDGE	ON	Human	14-06-2017	Summer
cfia.2344	EPFU	N	WELLAND	ON	Human	14-06-2017	Summer
cfia.2345	EPFU	N	MARKHAM	ON	Human	14-06-2017	Summer
cfia.2346	EPFU	N	AURORA	ON	CAT.U	15-06-2017	Summer
cfia.2347	EPFU	N	KITCHENER	ON	CAT.U	15-06-2017	Summer
cfia.2348	EPFU	N	ALFRED	ON	Human	15-06-2017	Summer
cfia.2349	EPFU	N	LONDON	ON	Human	15-06-2017	Summer
cfia.235	EPFU	P	OTTAWA	ON	OTP	15-07-2014	Summer
cfia.2350	EPFU	N	MISSISSAUGA	ON	Human	15-06-2017	Summer
cfia.2351	EPFU	N	GUELPH	ON	Human	15-06-2017	Summer
cfia.2352	EPFU	N	PORT COLBURNE	ON	CAT.U	15-06-2017	Summer
cfia.2353	EPFU	N	BEDFORD	QC	Human	15-06-2017	Summer
cfia.2354	EPFU	N	WELLAND	ON	CAT.C	15-06-2017	Summer
cfia.2355	EPFU	N	APPLE HILL	ON	CAT.U	16-06-2017	Summer
cfia.2356	EPFU	N	BRANTFORD	ON	CAT.U	16-06-2017	Summer
cfia.2357	EPFU	N	HAMILTON	ON	CAT.U	16-06-2017	Summer
cfia.2358	EPFU	N	HAMILTON	ON	CAT.U	16-06-2017	Summer
cfia.2359	EPFU	N	LONDON	ON	CAT.U	16-06-2017	Summer
cfia.236	MYYU	N	BOWEN ISLAND	BC	Human	16-07-2014	Summer
cfia.2360	EPFU	U	CREDITON	ON	Human	16-06-2017	Summer
cfia.2361	EPFU	N	LONDON	ON	Human	16-06-2017	Summer
cfia.2362	EPFU	N	FERGUS	ON	Human	16-06-2017	Summer
cfia.2363	MYLU	N	VICTORIA	BC	CAT.U	16-06-2017	Summer
cfia.2364	MYCI	N	FORT SASKATCHEWAN	AB	CAT.C	19-06-2017	Summer
cfia.2365	EPFU	N	FORT SASKATCHEWAN	AB	CAT.C	19-06-2017	Summer
cfia.2366	EPFU	N	HAMILTON	ON	CAT.U	20-06-2017	Summer
cfia.2367	EPFU	N	HAMILTON	ON	CAT.U	20-06-2017	Summer
cfia.2368	EPFU	N	FREDERICTON	NB	Human	20-06-2017	Summer
cfia.2369	EPFU	N	ST. CATHARINES	ON	Human	20-06-2017	Summer
cfia.237	EPFU	N	HAMILTON	ON	CAT.U	16-07-2014	Summer
cfia.2370	EPFU	N	TORONTO	ON	Human	20-06-2017	Summer
cfia.2371	EPFU	N	KESWICK	ON	Human	20-06-2017	Summer
cfia.2372	MYCI	N	RIMBEY	AB	CAT.C	20-06-2017	Summer
cfia.2373	MYLU	N	TOFIELD	AB	Human	21-06-2017	Summer
cfia.2374	EPFU	N	SASKATOON	SK	DOG	21-06-2017	Summer
cfia.2375	MYLU	N	QUESNEL	BC	Human	22-06-2017	Summer
cfia.2376	MYCA	N	GABRIOLOA ISLAND	BC	CAT.C	22-06-2017	Summer
cfia.2377	EPFU	N	PORT COLBORNE	ON	Human	22-06-2017	Summer
cfia.2378	EPFU	N	DUNDAS	ON	CAT.U	23-06-2017	Summer
cfia.2379	EPFU	N	VICTORIA	BC	DOG	23-06-2017	Summer
cfia.238	EPFU	N	BELLEVILLE	ON	Human	16-07-2014	Summer
cfia.2380	MYCA	N	NELSON	BC	CAT.U	23-06-2017	Summer
cfia.2381	EPFU	N	MOSSLEY	ON	Human	23-06-2017	Summer
cfia.2382	EPFU	N	BEAMSVILLE	ON	Human	23-06-2017	Summer
cfia.2383	EPFU	P	RIVI_RE BEAUDET	QC	DOG	23-06-2017	Summer
cfia.2384	MYCA	N	CAMPBELL RIVER	BC	CAT.U	26-06-2017	Summer
cfia.2385	MYCI	N	LETHBRIDGE	AB	CAT.C	26-06-2017	Summer
cfia.2386	MYCA	N	NANAIMO	BC	CAT.U	26-06-2017	Summer
cfia.2387	EPFU	P	ARMSTRONG	BC	Human	27-06-2017	Summer
cfia.2388	EPFU	N	OAKVILLE	ON	CAT.U	27-06-2017	Summer
cfia.2389	MYLU	N	WAWA	ON	Human	27-06-2017	Summer
cfia.239	EPFU	N	MISSISSAUGA	ON	Human	16-07-2014	Summer
cfia.2390	EPFU	N	ST. THOMAS	ON	Human	27-06-2017	Summer
cfia.2391	EPFU	P	CHESLEY	ON	Human	27-06-2017	Summer
cfia.2392	EPFU	N	ST. THOMAS	ON	Human	27-06-2017	Summer
cfia.2393	MYCA	N	ARMSTRONG	BC	CAT.C	28-06-2017	Summer
cfia.2394	MYCA	N	ASHCROFT	BC	CAT.U	28-06-2017	Summer
cfia.2395	MYCA	N	GABRIOLOA	BC	CAT.U	28-06-2017	Summer
cfia.2396	EPFU	N	KEMBLE	ON	Human	28-06-2017	Summer
cfia.2397	EPFU	N	WATERDOWN	ON	Human	28-06-2017	Summer
cfia.2398	EPFU	N	HAMILTON	ON	DOG	28-06-2017	Summer
cfia.2399	EPFU	N	BEETON	ON	Human	28-06-2017	Summer
cfia.240	EPFU	N	MISSISSAUGA	ON	Human	16-07-2014	Summer
cfia.2400	MYKE	N	CHILLIWACK	BC	Human	29-06-2017	Summer
cfia.2401	MYCI	N	PINCHER CREEK	AB	CAT.C	29-06-2017	Summer
cfia.2402	LANO	N	REGINA	SK	CAT.U	29-06-2017	Summer
cfia.2403	EPFU	N	KINGSTON	ON	Human	30-06-2017	Summer
cfia.2404	EPFU	N	WEST LORNE	ON	DOG	30-06-2017	Summer
cfia.2405	MYCA	N	SECHELT	BC	Human	05-07-2017	Summer
cfia.2406	EPFU	N	MONTRÑAL (VERDUN)	QC	CAT.U	05-07-2017	Summer
cfia.2407	EPFU	N	MALAHIDE	ON	Human	05-07-2017	Summer
cfia.2408	EPFU	N	NEW LOWELL	ON	Human	05-07-2017	Summer
cfia.2409	EPFU	U	KESWICK	ON	Human	05-07-2017	Summer
cfia.241	EPFU	N	WATERLOO	ON	Human	16-07-2014	Summer
cfia.2410	EPFU	N	DERWENT	AB	Human	06-07-2017	Summer
cfia.2411	EPFU	N	ST-ROCH-SUR-RICHELIEU	QC	CAT.U	06-07-2017	Summer
cfia.2412	EPFU	N	MADOC	ON	CAT.U	07-07-2017	Summer
cfia.2413	MYCI	N	RIMBEY	AB	CAT.U	07-07-2017	Summer
cfia.2414	EPFU	N	SUTTON	ON	CAT.U	07-07-2017	Summer
cfia.2415	MYCI	N	WATERTON PARK	AB	Human	10-07-2017	Summer
cfia.2416	EPFU	N	OTTAWA	ON	Human	10-07-2017	Summer
cfia.2417	MYLU	N	SPRUCE GROVE	AB	Human	11-07-2017	Summer
cfia.2418	LANO	N	SYLVAN LAKE	AB	Human	11-07-2017	Summer
cfia.2419	MYCI	N	CALGARY	AB	CAT.U	11-07-2017	Summer
cfia.242	EPFU	N	LETHBRIDGE	AB	Human	17-07-2014	Summer
cfia.2420	MYCI	N	CALGARY	AB	CAT.U	11-07-2017	Summer
cfia.2421	MYCI	N	NELSON	BC	Human	11-07-2017	Summer
cfia.2422	MYCI	N	NELSON	BC	Human	11-07-2017	Summer
cfia.2423	EPFU	N	DUNDAS	ON	Human	11-07-2017	Summer
cfia.2424	EPFU	N	DUNDAS	ON	Human	11-07-2017	Summer
cfia.2425	EPFU	N	GUELPH	ON	Human	11-07-2017	Summer
cfia.2426	EPFU	N	LITTLE BRITAIN	ON	DOG	11-07-2017	Summer
cfia.2427	MYLU	N	BELLE RIVER	PE	CAT.U	12-07-2017	Summer
cfia.2428	EPFU	N	BRAGG CREEK	AB	CAT.U	12-07-2017	Summer
cfia.2429	MYCI	N	FORT MCMURRAY	AB	CAT.U	12-07-2017	Summer
cfia.243	EPFU	N	BLUE MOUNTAINS	ON	Human	17-07-2014	Summer
cfia.2430	EPFU	N	BURLEIGH FALLS	ON	CAT.C	13-07-2017	Summer
cfia.2431	MYSE	N	MEDICINE HAT	AB	CAT.C	13-07-2017	Summer
cfia.2432	MYCI	N	MEDICINE HAT	AB	CAT.C	13-07-2017	Summer
cfia.2433	EPFU	N	WALLACETOWN	ON	Human	13-07-2017	Summer
cfia.2434	EPFU	P	OWEN SOUND	ON	CAT.U	13-07-2017	Summer
cfia.2435	EPFU	U	OWEN SOUND	ON	CAT.U	13-07-2017	Summer
cfia.2436	MYCI	N	ESTERHAZY	SK	Human	13-07-2017	Summer
cfia.2437	EPFU	N	SASKATOON	SK	Human	13-07-2017	Summer
cfia.2438	LANO	N	IRRICANA	AB	Human	14-07-2017	Summer
cfia.2439	MYLU	N	NEW WESTMINSTER	BC	CAT.U	14-07-2017	Summer
cfia.244	EPFU	N	AYLMER	ON	DOG	17-07-2014	Summer
cfia.2440	EPFU	N	GODERICH	ON	Human	14-07-2017	Summer
cfia.2441	EPFU	U	AYR	ON	Human	14-07-2017	Summer
cfia.2442	EPFU	N	THORNHILL	ON	Human	14-07-2017	Summer
cfia.2443	EPFU	N	SOOKE	BC	CAT.C	14-07-2017	Summer
cfia.2444	UNID	N	GODMANCHESTER	QC	DOG	14-07-2017	Summer
cfia.2445	MYLU	N	ATHENS	ON	CAT.C	18-07-2017	Summer
cfia.2446	MYLU	N	ATHENS	ON	CAT.C	18-07-2017	Summer
cfia.2447	UNID	N	LANGFORD	BC	Human	18-07-2017	Summer
cfia.2448	EPFU	N	HAMILTON	ON	CAT.U	19-07-2017	Summer
cfia.2449	EPFU	N	DOBBINTON	ON	Human	19-07-2017	Summer
cfia.245	EPFU	U	BRADFORD	ON	Human	17-07-2014	Summer
cfia.2450	EPFU	N	BOBCAYGEON	ON	DOG	19-07-2017	Summer
cfia.2451	MYLU	N	STETTLER	AB	CAT.U	19-07-2017	Summer
cfia.2452	MYCI	N	LUMSDEN	SK	DOG	19-07-2017	Summer
cfia.2453	MYLU	N	BEAUMONT	AB	DOG	20-07-2017	Summer
cfia.2454	MYLU	N	CHASE	BC	CAT.U	20-07-2017	Summer
cfia.2455	EPFU	N	CHATHAM	ON	CAT.U	20-07-2017	Summer
cfia.2456	MYCA	N	DUCNAN	BC	CAT.C	20-07-2017	Summer
cfia.2457	MYCI	N	LEDUC	AB	CAT.U	20-07-2017	Summer
cfia.2458	EPFU	N	PORT COLBORNE	ON	Human	20-07-2017	Summer
cfia.2459	EPFU	N	RENFREW	ON	DOG	20-07-2017	Summer
cfia.246	EPFU	N	REGINA	SK	DOG	17-07-2014	Summer
cfia.2460	EPFU	N	GATINEAU	QC	Human	20-07-2017	Summer
cfia.2461	MYVO	N	TERRACE	BC	CAT.U	20-07-2017	Summer
cfia.2462	MYYU	N	COMOX	BC	Human	21-07-2017	Summer
cfia.2463	LABO	N	OAKVILLE	ON	Human	21-07-2017	Summer
cfia.2464	EPFU	N	ACTON VALE	QC	Human	21-07-2017	Summer
cfia.2465	MYYU	N	TSAWWASSEN	BC	CAT.C	21-07-2017	Summer
cfia.2466	MYCI	N	CAMROSE	AB	CAT.U	24-07-2017	Summer
cfia.2467	MYLU	N	CAMROSE	AB	CAT.U	24-07-2017	Summer
cfia.2468	MYLU	N	CAMROSE	AB	CAT.U	24-07-2017	Summer
cfia.2469	MYLU	U	CAMROSE	AB	CAT.U	24-07-2017	Summer
cfia.247	MYCA	U	SOOKE	BC	DOG	18-07-2014	Summer
cfia.2470	LANO	N	FAIRVIEW	AB	CAT.U	24-07-2017	Summer
cfia.2471	MYLU	N	VICTORIA	BC	CAT.U	24-07-2017	Summer
cfia.2472	MYLU	N	BARRHEAD	AB	Human	25-07-2017	Summer
cfia.2473	EPFU	N	CANNINGTON	ON	CAT.U	25-07-2017	Summer
cfia.2474	EPFU	N	HAMILTON	ON	CAT.U	25-07-2017	Summer
cfia.2475	EPFU	N	HAMILTON	ON	CAT.U	25-07-2017	Summer
cfia.2476	MYCI	N	INNISFAIL	AB	CAT.C	25-07-2017	Summer
cfia.2477	MYLU	N	LETHBRIDGE	AB	CAT.C	25-07-2017	Summer
cfia.2478	EPFU	N	LONDON	ON	CAT.U	25-07-2017	Summer
cfia.2479	MYLU	N	SOUTH BRUCE PENINSULA	ON	Human	25-07-2017	Summer
cfia.248	EPFU	N	REGINA	SK	Human	18-07-2014	Summer
cfia.2480	LABO	U	HAMILTON	ON	DOG	25-07-2017	Summer
cfia.2481	EPFU	U	PORT COLBORNE	ON	CAT.U	25-07-2017	Summer
cfia.2482	MYCA	N	TOFINO	BC	CAT.U	25-07-2017	Summer
cfia.2483	MYLU	N	WETASKIWIN	AB	CAT.C	25-07-2017	Summer
cfia.2484	LANO	U	FAIRVIEW	AB	Human	26-07-2017	Summer
cfia.2485	MYCA	N	COBBLE HILL	BC	CAT.U	26-07-2017	Summer
cfia.2486	EPFU	N	HAMILTON	ON	CAT.U	27-07-2017	Summer
cfia.2487	EPFU	N	HAMILTON	ON	CAT.U	27-07-2017	Summer
cfia.2488	MYEV	N	NANAIMO	BC	CAT.U	27-07-2017	Summer
cfia.2489	EPFU	N	OAKVILLE	ON	Human	27-07-2017	Summer
cfia.249	MYLU	N	FOREST GROVE	BC	Human	21-07-2014	Summer
cfia.2490	EPFU	N	CLARKSBURG	ON	Human	27-07-2017	Summer
cfia.2491	MYSE	N	CARLING	ON	Human	27-07-2017	Summer
cfia.2492	EPFU	N	LEAMINGTON	ON	DOG	27-07-2017	Summer
cfia.2493	EPFU	N	RICHMOND HILL	ON	Human	27-07-2017	Summer
cfia.2494	EPFU	N	RICHMOND HILL	ON	Human	27-07-2017	Summer
cfia.2495	EPFU	N	SHAWINIGAN	QC	Human	27-07-2017	Summer
cfia.2496	EPFU	P	WALDECK	SK	DOG	27-07-2017	Summer
cfia.2497	EPFU	N	REGINA	SK	Human	27-07-2017	Summer
cfia.2498	MYLU	N	BANFF	AB	Human	28-07-2017	Summer
cfia.2499	MYLU	N	BANFF	AB	Human	28-07-2017	Summer
cfia.250	MYLU	N	CRESTON	BC	CAT.U	21-07-2014	Summer
cfia.2500	MYLU	N	BANFF	AB	Human	28-07-2017	Summer
cfia.2501	MYSE	N	BANFF	AB	Human	28-07-2017	Summer
cfia.2502	MYLU	N	BANFF	AB	Human	28-07-2017	Summer
cfia.2503	EPFU	P	SCOTCH CREEK	BC	DOG	28-07-2017	Summer
cfia.2504	EPFU	N	LONDON	ON	Human	28-07-2017	Summer
cfia.2505	MYLU	N	ESTERHAZY	SK	Human	28-07-2017	Summer
cfia.2506	MYSE	N	BANFF	AB	Human	31-07-2017	Summer
cfia.2507	EPFU	N	CAMROSE	AB	DOG	31-07-2017	Summer
cfia.2508	EPFU	N	EDMONTON	AB	CAT.C	31-07-2017	Summer
cfia.2509	EPFU	N	MOOSE JAW	SK	CAT.U	31-07-2017	Summer
cfia.251	EPFU	N	GLADSTONE (THAMES CENTRE)	ON	Human	21-07-2014	Summer
cfia.2510	MYCA	P	NORTH VANCOUVER	BC	Human	01-08-2017	Summer
cfia.2511	EPFU	N	FREDERICTON	NB	Human	01-08-2017	Summer
cfia.2512	EPFU	N	LONDON	ON	CAT.U	01-08-2017	Summer
cfia.2513	EPFU	N	MONKTON	ON	EQU	01-08-2017	Summer
cfia.2514	EPFU	N	BRANTFORD	ON	Human	01-08-2017	Summer
cfia.2515	EPFU	U	HAMILTON	ON	Human	01-08-2017	Summer
cfia.2516	EPFU	N	ST. CATHERINES	ON	Human	01-08-2017	Summer
cfia.2517	EPFU	N	TILLSONBURG	ON	Human	01-08-2017	Summer
cfia.2518	EPFU	N	REPENTIGNY	QC	CAT.U	01-08-2017	Summer
cfia.2519	MYSE	N	TOFIELD	AB	CAT.I	01-08-2017	Summer
cfia.252	MYLU	N	NEW NORWAY	AB	CAT.C	21-07-2014	Summer
cfia.2520	EPFU	N	AYTON-WEST GREY	ON	CAT.U	02-08-2017	Summer
cfia.2521	MYLU	N	CALGARY	AB	DOG	02-08-2017	Summer
cfia.2522	MYSE	N	CAMROSE	AB	Human	02-08-2017	Summer
cfia.2523	MYCI	N	MYRNAM	AB	Human	02-08-2017	Summer
cfia.2524	MYLU	N	CARSTAIRS	AB	DOG	02-08-2017	Summer
cfia.2525	EPFU	N	BROOKS	AB	Human	02-08-2017	Summer
cfia.2526	EPFU	N	NELSON ISLAND	BC	Human	02-08-2017	Summer
cfia.2527	EPFU	N	HAMILTON	ON	CAT.U	02-08-2017	Summer
cfia.2528	EPFU	N	MOOSE JAW	SK	CAT.U	02-08-2017	Summer
cfia.2529	EPFU	N	AJAX	ON	Human	02-08-2017	Summer
cfia.253	EPFU	N	BRIGHTON	ON	CAT.U	22-07-2014	Summer
cfia.2530	EPFU	P	DUTTON	ON	Human	02-08-2017	Summer
cfia.2531	EPFU	N	INGLESIDE	ON	Human	02-08-2017	Summer
cfia.2532	EPFU	N	BURLINGTON	ON	Human	02-08-2017	Summer
cfia.2533	EPFU	N	CAMPBELLFORD	ON	Human	02-08-2017	Summer
cfia.2534	EPFU	N	MITCHELL	ON	Human	02-08-2017	Summer
cfia.2535	MYLU	N	ROCKY MOUNTAIN HOUSE	AB	CAT.I	02-08-2017	Summer
cfia.2536	EPFU	N	JOLIETTE	QC	Human	02-08-2017	Summer
cfia.2537	EPFU	N	SOREL-TRACY	QC	Human	02-08-2017	Summer
cfia.2538	MYLU	N	VICTORIA	BC	CAT.U	02-08-2017	Summer
cfia.2539	EPFU	N	CHEMAINUS	BC	CAT.U	03-08-2017	Summer
cfia.254	EPFU	N	ST. STEPHEN	NB	Human	22-07-2014	Summer
cfia.2540	MYCA	N	SURREY	BC	DOG	03-08-2017	Summer
cfia.2541	EPFU	N	APPLE HILL	ON	Human	03-08-2017	Summer
cfia.2542	EPFU	P	SOUTHAMPTON	ON	DOG	03-08-2017	Summer
cfia.2543	EPFU	U	WEST LINCOLN (ST. ANN'S)	ON	Human	03-08-2017	Summer
cfia.2544	EPFU	N	TILLSONBURG	ON	Human	03-08-2017	Summer
cfia.2545	EPFU	N	WOODSTOCK	ON	Human	03-08-2017	Summer
cfia.2546	EPFU	U	WOODSTOCK	ON	Human	03-08-2017	Summer
cfia.2547	EPFU	N	GORMLEY	ON	Human	03-08-2017	Summer
cfia.2548	MYLU	N	PINCHER CREEK	AB	CAT.C	03-08-2017	Summer
cfia.2549	EPFU	N	PORT COLBORNE	ON	CAT.U	03-08-2017	Summer
cfia.255	EPFU	U	ANCASTER	ON	Human	22-07-2014	Summer
cfia.2550	MYLU	N	RED DEER	AB	CAT.U	03-08-2017	Summer
cfia.2551	MYSE	N	TOFIELD	AB	CAT.C	03-08-2017	Summer
cfia.2552	MYLU	N	TOFIELD	AB	CAT.U	03-08-2017	Summer
cfia.2553	MYCA	N	TOFINO	BC	CAT.U	03-08-2017	Summer
cfia.2554	EPFU	N	TROIS-RIVI_RES	QC	CAT.U	03-08-2017	Summer
cfia.2555	UNID	N	STRATHMORE	AB	Human	04-08-2017	Summer
cfia.2556	UNID	N	CALGARY	AB	Human	04-08-2017	Summer
cfia.2557	EPFU	N	GREENBANK	ON	CAT.U	04-08-2017	Summer
cfia.2558	UNID	N	LADYSMITH	BC	CAT.U	04-08-2017	Summer
cfia.2559	EPFU	N	PORT ELGIN	ON	Human	04-08-2017	Summer
cfia.256	EPFU	N	MIDLAND	ON	CAT.U	22-07-2014	Summer
cfia.2560	EPFU	N	GEORGETOWN	ON	Human	04-08-2017	Summer
cfia.2561	EPFU	N	HAMILTON	ON	Human	04-08-2017	Summer
cfia.2562	EPFU	N	HAMILTON	ON	Human	04-08-2017	Summer
cfia.2563	EPFU	N	HAMILTON	ON	Human	04-08-2017	Summer
cfia.2564	EPFU	N	CREDITON	ON	Human	04-08-2017	Summer
cfia.2565	EPFU	N	BRAMPTON	ON	Human	04-08-2017	Summer
cfia.2566	EPFU	N	ETOBICOKE	ON	Human	04-08-2017	Summer
cfia.2567	EPFU	N	STOUFFVILLE	ON	Human	04-08-2017	Summer
cfia.2568	UNID	N	PENDER ISLAND	BC	CAT.U	04-08-2017	Summer
cfia.2569	EPFU	N	PICKERING	ON	CAT.U	04-08-2017	Summer
cfia.257	EPFU	N	ROSENEATH	ON	CAT.U	22-07-2014	Summer
cfia.2570	UNID	N	PINCHER CREEK	AB	CAT.U	04-08-2017	Summer
cfia.2571	UNID	N	PLEASANTDALE	SK	CAT.U	04-08-2017	Summer
cfia.2572	UNID	N	RED DEER	AB	CAT.U	04-08-2017	Summer
cfia.2573	UNID	N	SUMMERLAND	BC	CAT.U	04-08-2017	Summer
cfia.2574	UNID	N	VEGREVILLE	AB	CAT.U	04-08-2017	Summer
cfia.2575	UNID	N	FAIRVIEW	AB	Human	08-08-2017	Summer
cfia.2576	EPFU	N	HUDSON	QC	CAT.C	08-08-2017	Summer
cfia.2577	UNID	U	REGINA	SK	CAT.U	08-08-2017	Summer
cfia.2578	EPFU	N	SAINTE-MARGUERITE	QC	Human	08-08-2017	Summer
cfia.2579	EPFU	N	CAMBRIDGE	ON	CAT.U	09-08-2017	Summer
cfia.258	EPFU	P	SASKATOON	SK	Human	22-07-2014	Summer
cfia.2580	EPFU	N	FREDERICTON	NB	Human	09-08-2017	Summer
cfia.2581	MYLU	N	ST. ANDREW'S	NL	Human	09-08-2017	Summer
cfia.2582	EPFU	N	LISTOWEL	ON	CAT.U	09-08-2017	Summer
cfia.2583	EPFU	N	LISTOWEL	ON	CAT.U	09-08-2017	Summer
cfia.2584	EPFU	N	NEWTONVILLE	ON	CAT.U	09-08-2017	Summer
cfia.2585	EPFU	N	PORT STANLEY	ON	Human	09-08-2017	Summer
cfia.2586	EPFU	U	BURLINGTON	ON	Human	09-08-2017	Summer
cfia.2587	EPFU	N	KINGSTON	ON	Human	09-08-2017	Summer
cfia.2588	EPFU	N	KINGSTON	ON	Human	09-08-2017	Summer
cfia.2589	EPFU	N	OTTAWA	ON	Human	09-08-2017	Summer
cfia.259	EPFU	N	KINGSTON	ON	CAT.U	23-07-2014	Summer
cfia.2590	EPFU	N	MONO	ON	Human	09-08-2017	Summer
cfia.2591	EPFU	N	GUELPH	ON	Human	09-08-2017	Summer
cfia.2592	EPFU	N	PETERBOROUGH	ON	CAT.U	09-08-2017	Summer
cfia.2593	EPFU	N	TROIS-RIVI_RE	QC	Human	09-08-2017	Summer
cfia.2594	EPFU	N	VERDUN	QC	CAT.C	09-08-2017	Summer
cfia.2595	EPFU	N	WOODBRIDGE	ON	CAT.U	09-08-2017	Summer
cfia.2596	EPFU	P	BELLEVILLE	ON	CAT.U	10-08-2017	Summer
cfia.2597	MYLU	N	ST. PAUL	AB	Human	10-08-2017	Summer
cfia.2598	EPFU	N	CANNINGTON	ON	CAT.U	10-08-2017	Summer
cfia.2599	MYYU	N	CHILLIWACK	BC	CAT.C	10-08-2017	Summer
cfia.260	EPFU	N	NIAGARA FALLS	ON	CAT.U	23-07-2014	Summer
cfia.2600	MYKE	U	DUNCAN	BC	CAT.U	10-08-2017	Summer
cfia.2601	EPFU	N	DUNDAS	ON	CAT.U	10-08-2017	Summer
cfia.2602	MYCA	P	LANGLEY	BC	Human	10-08-2017	Summer
cfia.2603	MYLU	N	SALMON ARM	BC	Human	10-08-2017	Summer
cfia.2604	MYYU	N	SALMON ARM	BC	Human	10-08-2017	Summer
cfia.2605	MYYU	N	SECHELT	BC	Human	10-08-2017	Summer
cfia.2606	EPFU	N	HAMILTON	ON	CAT.U	10-08-2017	Summer
cfia.2607	EPFU	N	HAMILTON	ON	CAT.U	10-08-2017	Summer
cfia.2608	EPFU	N	HAMILTON	ON	CAT.U	10-08-2017	Summer
cfia.2609	EPFU	N	NANAIMO	BC	CAT.U	10-08-2017	Summer
cfia.261	EPFU	N	CAMPBELL RIVER	BC	CAT.U	24-07-2014	Summer
cfia.2610	EPFU	N	NIAGARA ON THE LAKE	ON	CAT.U	10-08-2017	Summer
cfia.2611	EPFU	N	OSHAWA	ON	Human	10-08-2017	Summer
cfia.2612	EPFU	N	PICKERING	ON	Human	10-08-2017	Summer
cfia.2613	EPFU	N	TARA	ON	Human	10-08-2017	Summer
cfia.2614	EPFU	N	PAISLEY	ON	Human	10-08-2017	Summer
cfia.2615	EPFU	N	CAMPBELLVILLE	ON	Human	10-08-2017	Summer
cfia.2616	EPFU	N	HAMILTON	ON	Human	10-08-2017	Summer
cfia.2617	EPFU	N	HAMILTON	ON	Human	10-08-2017	Summer
cfia.2618	EPFU	N	HAMILTON	ON	Human	10-08-2017	Summer
cfia.2619	EPFU	N	HAMILTON	ON	Human	10-08-2017	Summer
cfia.262	EPFU	P	CAMPBELL RIVER	BC	CAT.U	24-07-2014	Summer
cfia.2620	EPFU	N	SEBRINGVILLE	ON	Human	10-08-2017	Summer
cfia.2621	EPFU	N	LONDON	ON	Human	10-08-2017	Summer
cfia.2622	EPFU	N	ST. CATHARINES	ON	Human	10-08-2017	Summer
cfia.2623	EPFU	N	NIAGARA FALLS	ON	DOG	10-08-2017	Summer
cfia.2624	EPFU	N	PORT COLBORNE	ON	Human	10-08-2017	Summer
cfia.2625	EPFU	N	GOWANSTOWN	ON	Human	10-08-2017	Summer
cfia.2626	EPFU	N	PORT COLBORNE	ON	CAT.U	10-08-2017	Summer
cfia.2627	MYLU	N	SUNDRE	AB	CAT.C	10-08-2017	Summer
cfia.2628	MYLU	N	BLACK DIAMOND	AB	CAT.U	11-08-2017	Summer
cfia.2629	EPFU	N	HAMILTON	ON	CAT.U	11-08-2017	Summer
cfia.263	EPFU	N	LINDSAY	ON	CAT.U	24-07-2014	Summer
cfia.2630	EPFU	N	HAMILTON	ON	CAT.U	11-08-2017	Summer
cfia.2631	EPFU	N	HARRISTON	ON	CAT.U	11-08-2017	Summer
cfia.2632	EPFU	N	MARYHILL	ON	CAT.U	11-08-2017	Summer
cfia.2633	EPFU	N	WELLAND	ON	Human	11-08-2017	Summer
cfia.2634	EPFU	N	ALLISTON	ON	DOG	11-08-2017	Summer
cfia.2635	EPFU	N	RICHMOND HILL	ON	DOG	11-08-2017	Summer
cfia.2636	EPFU	U	OWEN SOUND	ON	CAT.U	11-08-2017	Summer
cfia.2637	EPFU	N	OWEN SOUND	ON	CAT.U	11-08-2017	Summer
cfia.2638	MYLU	N	PINCHER CREEK	AB	CAT.U	11-08-2017	Summer
cfia.2639	EPFU	N	PORT COLBORNE	ON	CAT.U	11-08-2017	Summer
cfia.264	EPFU	N	ARTHUR	ON	Human	24-07-2014	Summer
cfia.2640	EPFU	N	PORT COLBORNE	ON	CAT.U	11-08-2017	Summer
cfia.2641	MYLU	N	ST WALLBURG	SK	CAT.C	11-08-2017	Summer
cfia.2642	EPFU	N	STRATFORD	ON	CAT.U	11-08-2017	Summer
cfia.2643	MYSE	N	SUN VALLEY	SK	CAT.C	11-08-2017	Summer
cfia.2644	EPFU	N	SHERBROOKE	QC	Human	11-08-2017	Summer
cfia.2645	EPFU	N	LACHINE	QC	Human	11-08-2017	Summer
cfia.2646	MYLU	N	DELTA	BC	Human	14-08-2017	Summer
cfia.2647	MYSE	N	NELSON	BC	CAT.U	14-08-2017	Summer
cfia.2648	MYCA	N	PARKSVILLE	BC	CAT.C	14-08-2017	Summer
cfia.2649	EPFU	N	PRINCE ALBERT	SK	CAT.U	14-08-2017	Summer
cfia.265	EPFU	P	LONDON	ON	Human	24-07-2014	Summer
cfia.2650	UNID	P	LAVAL	QC	Human	14-08-2017	Summer
cfia.2651	MYLU	N	SWIFT CURRENT	SK	Human	14-08-2017	Summer
cfia.2652	EPFU	N	HAMILTON	ON	CAT.U	15-08-2017	Summer
cfia.2653	EPFU	N	HAMILTON	ON	CAT.U	15-08-2017	Summer
cfia.2654	EPFU	N	HAMILTON (FLAMBOROUGH)	ON	CAT.U	15-08-2017	Summer
cfia.2655	EPFU	N	BRANTFORD	ON	Human	15-08-2017	Summer
cfia.2656	EPFU	N	PORT STANLEY	ON	Human	15-08-2017	Summer
cfia.2657	EPFU	N	OWEN SOUND	ON	Human	15-08-2017	Summer
cfia.2658	EPFU	N	PORT ELGIN	ON	DOG	15-08-2017	Summer
cfia.2659	EPFU	N	HAMILTON	ON	Human	15-08-2017	Summer
cfia.266	EPFU	N	NAPANEE	ON	Human	24-07-2014	Summer
cfia.2660	EPFU	N	PORT ROWAN	ON	Human	15-08-2017	Summer
cfia.2661	EPFU	N	WATERFORD	ON	DOG	15-08-2017	Summer
cfia.2662	EPFU	N	FENELON FALLS	ON	Human	15-08-2017	Summer
cfia.2663	EPFU	N	PETERBOROUGH	ON	Human	15-08-2017	Summer
cfia.2664	EPFU	N	BRAESIDE	ON	Human	15-08-2017	Summer
cfia.2665	EPFU	N	BARRIE	ON	Human	15-08-2017	Summer
cfia.2666	EPFU	N	ORILLIA	ON	DOG	15-08-2017	Summer
cfia.2667	EPFU	N	GUELPH	ON	Human	15-08-2017	Summer
cfia.2668	EPFU	N	VAUGHAN	ON	Human	15-08-2017	Summer
cfia.2669	EPFU	N	RODNEY	ON	CAT.U	15-08-2017	Summer
cfia.267	EPFU	N	FORT ERIE	ON	Human	24-07-2014	Summer
cfia.2670	EPFU	N	RODNEY	ON	CAT.U	15-08-2017	Summer
cfia.2671	MYCI	N	SPRINGBANK/JUMPING POUND	AB	CAT.U	15-08-2017	Summer
cfia.2672	EPFU	N	ST. THOMAS	ON	CAT.U	15-08-2017	Summer
cfia.2673	EPFU	N	MONTRÑAL	QC	Human	15-08-2017	Summer
cfia.2674	EPFU	N	TARA	ON	CAT.U	15-08-2017	Summer
cfia.2675	EPFU	N	WEST ELGIN	ON	CAT.U	15-08-2017	Summer
cfia.2676	EPFU	N	WOODBRIDGE	ON	CAT.U	15-08-2017	Summer
cfia.2677	EPFU	N	ANJOU	QC	CAT.C	16-08-2017	Summer
cfia.2678	EPFU	N	BINBROOK	ON	CAT.U	16-08-2017	Summer
cfia.2679	EPFU	N	LETHBRIDGE	AB	DOG	16-08-2017	Summer
cfia.268	EPFU	N	FORT ERIE	ON	Human	24-07-2014	Summer
cfia.2680	EPFU	N	CHATHAM	ON	CAT.C	16-08-2017	Summer
cfia.2681	EPFU	N	CHESLEY	ON	CAT.U	16-08-2017	Summer
cfia.2682	EPFU	N	CHESLEY	ON	CAT.U	16-08-2017	Summer
cfia.2683	EPFU	N	GODERICH	ON	CAT.U	16-08-2017	Summer
cfia.2684	EPFU	N	GODERICH	ON	CAT.U	16-08-2017	Summer
cfia.2685	EPFU	N	HAMILTON	ON	CAT.U	16-08-2017	Summer
cfia.2686	EPFU	N	HAMILTON	ON	CAT.U	16-08-2017	Summer
cfia.2687	EPFU	N	HARROWSMITH	ON	CAT.U	16-08-2017	Summer
cfia.2688	EPFU	N	LEVIS	QC	CAT.U	16-08-2017	Summer
cfia.2689	EPFU	N	OTTAWA	ON	CAT.U	16-08-2017	Summer
cfia.269	EPFU	N	OTTAWA	ON	Human	24-07-2014	Summer
cfia.2690	EPFU	N	MEAFORD	ON	DOG	16-08-2017	Summer
cfia.2691	EPFU	N	CLINTON	ON	Human	16-08-2017	Summer
cfia.2692	EPFU	N	SEAFORTH	ON	Human	16-08-2017	Summer
cfia.2693	EPFU	N	LONDON	ON	Human	16-08-2017	Summer
cfia.2694	EPFU	N	FORT ERIE	ON	Human	16-08-2017	Summer
cfia.2695	EPFU	U	KANATA	ON	Human	16-08-2017	Summer
cfia.2696	EPFU	N	TAVISTOCK	ON	Human	16-08-2017	Summer
cfia.2697	EPFU	N	NORWICH	ON	Human	16-08-2017	Summer
cfia.2698	EPFU	N	MISSISSAUGA	ON	Human	16-08-2017	Summer
cfia.2699	EPFU	N	LISTOWEL	ON	Human	16-08-2017	Summer
cfia.270	MYLU	N	MEDICINE HAT	AB	CAT.C	24-07-2014	Summer
cfia.2700	EPFU	N	DOURO-DUMMER	ON	Human	16-08-2017	Summer
cfia.2701	EPFU	N	EVERETT	ON	Human	16-08-2017	Summer
cfia.2702	EPFU	N	KITCHENER	ON	Human	16-08-2017	Summer
cfia.2703	EPFU	N	KITCHENER	ON	Human	16-08-2017	Summer
cfia.2704	EPFU	N	SHAWINIGAN	QC	CAT.C	16-08-2017	Summer
cfia.2705	MYEV	N	SPRINGBANK	AB	CAT.U	16-08-2017	Summer
cfia.2706	EPFU	N	SASKATOON	SK	Human	16-08-2017	Summer
cfia.2707	EPFU	N	ALVINSTON	ON	CAT.U	17-08-2017	Summer
cfia.2708	EPFU	N	CAMBRIDGE	ON	CAT.U	17-08-2017	Summer
cfia.2709	EPFU	N	CHATEAUGUAY	QC	CAT.U	17-08-2017	Summer
cfia.271	EPFU	N	NIAGARA FALLS	ON	CAT.U	25-07-2014	Summer
cfia.2710	EPFU	N	COURTICE	ON	CAT.U	17-08-2017	Summer
cfia.2711	MYLU	N	GRANDE PRAIRIE	AB	CAT.U	17-08-2017	Summer
cfia.2712	EPFU	N	GUELPH	ON	CAT.U	17-08-2017	Summer
cfia.2713	EPFU	N	HAMILTON	ON	CAT.U	17-08-2017	Summer
cfia.2714	EPFU	N	HAMILTON	ON	CAT.U	17-08-2017	Summer
cfia.2715	EPFU	N	HASTINGS	ON	Human	17-08-2017	Summer
cfia.2716	EPFU	N	LONDON	ON	Human	17-08-2017	Summer
cfia.2717	EPFU	N	THOROLD	ON	Human	17-08-2017	Summer
cfia.2718	EPFU	N	BORNHOLM	ON	Human	17-08-2017	Summer
cfia.2719	EPFU	N	MISSISSAUGA	ON	Human	17-08-2017	Summer
cfia.272	MYSE	N	EMMA LAKE	SK	Human	25-07-2014	Summer
cfia.2720	EPFU	N	GUELPH	ON	DOG	17-08-2017	Summer
cfia.2721	MYLU	N	OSHAWA	ON	Human	17-08-2017	Summer
cfia.2722	EPFU	N	LONDON	ON	Human	17-08-2017	Summer
cfia.2723	EPFU	N	OXFORD MILLS	ON	CAT.U	17-08-2017	Summer
cfia.2724	EPFU	N	PORT PERRY	ON	CAT.U	17-08-2017	Summer
cfia.2725	MYYU	N	SALMON ARM	BC	CAT.U	17-08-2017	Summer
cfia.2726	EPFU	N	VERDUN	QC	CAT.U	17-08-2017	Summer
[truncated: 4,259 more rows]
